# Supplementary material for: 1-(2,2-Diphenyl­eth­yl)-1H-tetra­zole
Source: Acta Crystallogr Sect E Struct Rep Online. 2012 Jun 27;68(Pt 7):o2231. doi: 10.1107/S1600536812027675 (PMC3394022; doi:10.1107/S1600536812027675)
Supplement: Supplementary file 2 [file e-68-o2231-Isup2.hkl]

# 
# h,k,l, Fc-squared, Fo-squared, sigma(Fo-squared) and status flag 
# 
data_I
_shelx_title ' 1437, MT_L6, Ph2CCH2-tz, dpetz in P2(1)/c' 
_shelx_refln_list_code          4 
_shelx_F_calc_maximum       83.74 
_exptl_crystal_F_000       528.00 
_reflns_d_resolution_high  0.7095 
 
loop_ 
 _symmetry_equiv_pos_as_xyz 
 'x, y, z' 
 '-x, y+1/2, -z+1/2' 
 '-x, -y, -z' 
 'x, -y-1/2, z-1/2' 
 
_cell_length_a    12.5289 
_cell_length_b    10.4157 
_cell_length_c    11.0085 
_cell_angle_alpha  90.000 
_cell_angle_beta  107.906 
_cell_angle_gamma  90.000 
 
_shelx_F_squared_multiplier     1.000 
 
loop_ 
 _refln_index_h 
 _refln_index_k 
 _refln_index_l 
 _refln_F_squared_calc 
 _refln_F_squared_meas 
 _refln_F_squared_sigma 
 _refln_observed_status 
   2   0   0     1433.60     1508.77     18.73 o 
   5   0   0      341.11      338.67      4.45 o 
   6   0   0     1281.59     1442.71     21.19 o 
   7   0   0       34.71       46.31      0.59 o 
   8   0   0       16.08       17.79      0.31 o 
   9   0   0       57.98       60.10      1.16 o 
  10   0   0       52.36       40.64      0.71 o 
  11   0   0        8.76        6.79      0.32 o 
  12   0   0       10.94       11.00      0.42 o 
  13   0   0       77.05       81.75      1.59 o 
  14   0   0        0.95        0.83      0.33 o 
  15   0   0        0.52       -0.30      0.42 o 
  16   0   0        1.17        2.48      0.43 o 
   2   1   0      258.08      254.61      2.24 o 
   4   1   0      602.71      621.51      4.70 o 
   5   1   0     1341.97     1377.65     11.60 o 
   6   1   0       16.58       17.57      0.28 o 
   7   1   0       40.95       36.56      0.35 o 
   8   1   0        3.14        1.37      0.10 o 
   9   1   0       29.08       26.39      0.36 o 
  10   1   0       29.11       31.51      0.47 o 
  11   1   0        0.31       -0.14      0.14 o 
  12   1   0        9.48        7.96      0.29 o 
  13   1   0        4.42        5.19      0.25 o 
  14   1   0        1.22        0.93      0.28 o 
  15   1   0        2.45        2.92      0.30 o 
  16   1   0        0.00       -0.26      0.26 o 
   1   2   0      588.76      597.93      4.80 o 
   2   2   0     3590.11     3638.38     29.16 o 
   3   2   0      158.33      197.16      1.62 o 
   4   2   0        1.64        0.54      0.05 o 
   5   2   0      229.99      222.12      2.00 o 
   6   2   0       57.93       59.26      0.52 o 
   7   2   0       29.79       30.07      0.33 o 
   8   2   0        0.19       -0.08      0.08 o 
   9   2   0       12.25        9.70      0.20 o 
  10   2   0        8.88        8.72      0.26 o 
  11   2   0        1.79        2.05      0.18 o 
  12   2   0        0.69        0.45      0.18 o 
  13   2   0        8.35        7.88      0.29 o 
  14   2   0        6.08        6.38      0.36 o 
  15   2   0        7.60        7.08      0.36 o 
  16   2   0        0.48        0.09      0.28 o 
   1   3   0     5062.38     5017.33     47.54 o 
   2   3   0      222.70      253.26      2.06 o 
   3   3   0      415.23      427.66      3.45 o 
   4   3   0      179.57      157.42      1.42 o 
   5   3   0      525.14      545.48      4.79 o 
   6   3   0      455.41      493.11      4.03 o 
   7   3   0       98.75       99.87      0.83 o 
   8   3   0        0.81        1.49      0.12 o 
   9   3   0        0.11        0.61      0.12 o 
  10   3   0        0.07        0.78      0.18 o 
  11   3   0        0.60        0.24      0.17 o 
  12   3   0       18.22       14.70      0.36 o 
  13   3   0        3.52        3.94      0.24 o 
  14   3   0        2.88        4.45      0.27 o 
  15   3   0        0.12        0.00      0.23 o 
  16   3   0        3.14        4.39      0.34 o 
   0   4   0     2511.80     2584.22     27.65 o 
   1   4   0       52.81       53.92      0.45 o 
   2   4   0      129.97      125.42      1.05 o 
   3   4   0      187.89      218.94      1.80 o 
   4   4   0       27.39       26.52      0.30 o 
   5   4   0        0.19        0.15      0.09 o 
   6   4   0        0.82        1.74      0.11 o 
   7   4   0        0.57        0.08      0.09 o 
   8   4   0       17.42       16.47      0.26 o 
   9   4   0      178.77      168.14      1.59 o 
  10   4   0      186.63      167.70      1.60 o 
  11   4   0        1.09        1.86      0.19 o 
  12   4   0        5.78        4.69      0.24 o 
  13   4   0        5.89        5.89      0.27 o 
  14   4   0        5.12        4.19      0.28 o 
  15   4   0        7.12        7.02      0.34 o 
  16   4   0       15.73       18.42      0.51 o 
   1   5   0        0.53        3.36      0.10 o 
   2   5   0       39.54       40.48      0.45 o 
   3   5   0       71.15       84.73      0.77 o 
   4   5   0      413.72      435.68      3.56 o 
   5   5   0       39.89       47.87      0.47 o 
   6   5   0      191.73      201.29      1.70 o 
   7   5   0      149.88      147.42      1.40 o 
   8   5   0      168.00      178.66      1.68 o 
   9   5   0       68.64       63.84      0.71 o 
  10   5   0        3.58        4.34      0.19 o 
  11   5   0       12.86       11.13      0.32 o 
  12   5   0       11.83       11.29      0.40 o 
  13   5   0        0.62        1.09      0.25 o 
  14   5   0        2.45        2.05      0.29 o 
  15   5   0        2.35        3.60      0.34 o 
   0   6   0      441.99      415.40      4.49 o 
   1   6   0      307.26      324.88      2.50 o 
   2   6   0        3.56        7.18      0.14 o 
   3   6   0      351.49      353.40      2.90 o 
   4   6   0       84.14       85.13      0.94 o 
   5   6   0        6.27        7.98      0.18 o 
   6   6   0       37.35       36.77      0.42 o 
   7   6   0        0.01        0.14      0.19 o 
   8   6   0       12.91       12.55      0.27 o 
   9   6   0       14.34       13.30      0.29 o 
  10   6   0        5.54        5.10      0.23 o 
  11   6   0        0.02        0.08      0.20 o 
  12   6   0        1.45        0.75      0.23 o 
  13   6   0        0.00        0.24      0.25 o 
  14   6   0        6.64        5.67      0.44 o 
  15   6   0        0.21        0.20      0.30 o 
   1   7   0        0.00        0.20      0.07 o 
   2   7   0       55.64       57.73      0.52 o 
   3   7   0      117.93      108.25      1.03 o 
   4   7   0       77.45       73.86      0.70 o 
   5   7   0       14.86       14.48      0.27 o 
   6   7   0        7.37        5.67      0.22 o 
   7   7   0        3.79        3.45      0.19 o 
   8   7   0        1.41        1.23      0.17 o 
   9   7   0       21.24       20.66      0.41 o 
  10   7   0        0.85        1.27      0.18 o 
  11   7   0        0.96        1.27      0.20 o 
  12   7   0        3.78        4.33      0.29 o 
  13   7   0        5.41        5.94      0.34 o 
  14   7   0        4.95        6.25      0.37 o 
   0   8   0      476.46      467.24      5.07 o 
   1   8   0      310.62      292.22      2.28 o 
   2   8   0       15.50       16.14      0.43 o 
   3   8   0       15.75       12.09      0.25 o 
   4   8   0       52.23       47.45      0.59 o 
   5   8   0        2.30        2.67      0.15 o 
   6   8   0       77.90       73.34      0.88 o 
   7   8   0       30.33       29.02      0.48 o 
   8   8   0        0.49        0.17      0.17 o 
   9   8   0       34.87       33.83      0.55 o 
  10   8   0       18.74       16.14      0.36 o 
  11   8   0        2.01        3.26      0.24 o 
  12   8   0        0.11        0.07      0.25 o 
  13   8   0       20.21       21.72      0.67 o 
  14   8   0       15.43       18.48      0.57 o 
   1   9   0      160.06      153.21      1.46 o 
   2   9   0       57.93       50.34      0.68 o 
   3   9   0       11.91        8.22      0.24 o 
   4   9   0      116.01      109.41      1.10 o 
   5   9   0       77.25       70.33      0.72 o 
   6   9   0        4.17        3.69      0.22 o 
   7   9   0        1.45        2.29      0.21 o 
   8   9   0        4.23        3.40      0.23 o 
   9   9   0       21.73       21.96      0.46 o 
  10   9   0        7.83        8.74      0.31 o 
  11   9   0        0.00        0.01      0.21 o 
  12   9   0        4.86        3.95      0.35 o 
  13   9   0        2.64        4.51      0.35 o 
   0  10   0       29.68       24.53      0.69 o 
   1  10   0       82.60       79.86      1.05 o 
   2  10   0      138.18      141.80      1.52 o 
   3  10   0       32.40       30.31      0.49 o 
   4  10   0        8.50        7.29      0.25 o 
   5  10   0        5.09        3.31      0.20 o 
   6  10   0        3.29        3.09      0.22 o 
   7  10   0        6.29        5.93      0.27 o 
   8  10   0       12.54       11.32      0.36 o 
   9  10   0        6.30        6.53      0.29 o 
  10  10   0        0.00       -0.18      0.18 o 
  11  10   0        0.00       -0.21      0.21 o 
  12  10   0        0.00       -0.02      0.27 o 
   1  11   0        2.05        2.31      0.22 o 
   2  11   0        2.12        2.39      0.22 o 
   3  11   0        3.05        2.37      0.20 o 
   4  11   0        3.70        3.56      0.22 o 
   5  11   0        7.30        8.01      0.34 o 
   6  11   0       24.70       26.97      0.56 o 
   7  11   0        1.88        2.84      0.27 o 
   8  11   0        0.52        0.99      0.22 o 
   9  11   0        6.66        5.83      0.27 o 
  10  11   0        0.27        0.57      0.21 o 
  11  11   0        1.62        1.13      0.25 o 
   0  12   0       25.90       23.55      0.73 o 
   1  12   0        1.41        1.25      0.23 o 
   2  12   0       13.93       15.32      0.43 o 
   3  12   0        1.19        2.00      0.24 o 
   4  12   0        0.96       -0.05      0.33 o 
   5  12   0        4.70        4.27      0.26 o 
   6  12   0        1.88        2.67      0.27 o 
   7  12   0        0.16        0.05      0.23 o 
   8  12   0        1.31        1.06      0.27 o 
   9  12   0        2.61        2.89      0.30 o 
   1  13   0        3.67        3.53      0.29 o 
   2  13   0        1.54        1.93      0.26 o 
   3  13   0        0.21        0.11      0.23 o 
   4  13   0        2.94        2.99      0.33 o 
   5  13   0        0.18        0.50      0.29 o 
   6  13   0        0.40        0.16      0.31 o 
   7  13   0        0.03        0.02      0.25 o 
   0  14   0        1.16        1.99      0.40 o 
   1  14   0        0.01        0.11      0.25 o 
   2  14   0        1.94        2.12      0.29 o 
   3  14   0        0.04       -0.06      0.29 o 
   4  14   0        0.29        0.12      0.26 o 
   5  14   0        0.48        0.60      0.42 o 
 -17   1   1        1.37        1.91      0.31 o 
 -16   1   1        9.62       11.13      0.44 o 
 -15   1   1        1.95        2.32      0.33 o 
 -14   1   1        2.74        1.91      0.25 o 
 -13   1   1        1.03        1.25      0.22 o 
 -12   1   1        9.08        9.38      0.30 o 
 -11   1   1        6.43        5.91      0.25 o 
 -10   1   1       16.09       15.37      0.34 o 
  -9   1   1       35.49       34.73      0.39 o 
  -8   1   1      263.95      245.53      1.91 o 
  -7   1   1       30.25       26.89      0.30 o 
  -6   1   1      242.91      240.68      2.02 o 
  -5   1   1      526.07      581.27      4.72 o 
  -4   1   1     3161.51     3316.81     26.89 o 
  -3   1   1     3960.20     4020.78     38.53 o 
  -2   1   1      692.26      703.94      6.18 o 
   1   1   1     2333.20     2419.02     19.19 o 
   2   1   1     3320.48     3477.27     27.49 o 
   3   1   1       30.99       24.62      0.28 o 
   4   1   1        0.09        0.51      0.07 o 
   5   1   1        4.98        3.35      0.10 o 
   6   1   1      823.34      898.14     10.31 o 
   7   1   1        3.45        2.27      0.10 o 
   8   1   1       16.83       19.35      0.31 o 
   9   1   1       33.54       32.66      0.43 o 
  10   1   1        0.07        0.19      0.12 o 
  11   1   1       18.96       16.01      0.36 o 
  12   1   1       13.94       12.78      0.34 o 
  13   1   1       12.78       13.22      0.37 o 
  14   1   1        5.39        4.30      0.30 o 
  15   1   1        1.53        1.54      0.28 o 
  16   1   1        0.26       -0.02      0.29 o 
 -16   2   1        4.86        6.39      0.37 o 
 -15   2   1        0.65        1.25      0.30 o 
 -14   2   1        0.51        0.55      0.20 o 
 -13   2   1        3.50        4.62      0.26 o 
 -12   2   1        7.82        9.11      0.40 o 
 -11   2   1       23.92       20.57      0.39 o 
 -10   2   1       36.08       43.24      0.58 o 
  -9   2   1       11.94       11.77      0.21 o 
  -8   2   1       75.68       71.98      0.63 o 
  -7   2   1       31.94       23.54      0.28 o 
  -6   2   1     1255.24     1344.52     10.87 o 
  -5   2   1      388.22      404.46      3.31 o 
  -4   2   1       20.16       19.33      0.23 o 
  -3   2   1      319.49      361.90      2.92 o 
  -1   2   1      765.38      823.51      6.60 o 
   0   2   1     2276.83     2294.88     18.38 o 
   2   2   1      206.97      211.42      1.61 o 
   3   2   1      237.97      218.49      1.68 o 
   4   2   1        0.07        0.26      0.05 o 
   5   2   1      952.71     1016.02      8.18 o 
   6   2   1       95.48       90.93      0.87 o 
   7   2   1       28.74       30.05      0.37 o 
   8   2   1       73.20       85.87      0.79 o 
   9   2   1       23.36       19.20      0.39 o 
  10   2   1        2.11        1.76      0.17 o 
  11   2   1       54.73       47.62      0.66 o 
  12   2   1        1.43        1.41      0.19 o 
  13   2   1        7.33        8.58      0.39 o 
  14   2   1        2.54        3.13      0.25 o 
  15   2   1        3.88        4.04      0.39 o 
  16   2   1        2.59        3.06      0.34 o 
 -16   3   1        9.56       11.54      0.56 o 
 -15   3   1        0.01       -0.21      0.21 o 
 -14   3   1        0.72        0.17      0.20 o 
 -13   3   1        0.90        0.78      0.27 o 
 -12   3   1       22.04       20.16      0.41 o 
 -11   3   1       31.74       26.98      0.45 o 
 -10   3   1       83.57       73.62      0.78 o 
  -9   3   1        0.07        0.16      0.10 o 
  -8   3   1       19.28       19.89      0.30 o 
  -7   3   1       36.14       34.20      0.36 o 
  -6   3   1        7.38        5.90      0.14 o 
  -5   3   1        6.91        6.52      0.14 o 
  -4   3   1       47.24       39.62      0.46 o 
  -3   3   1      528.81      518.18      4.85 o 
  -2   3   1      110.11      104.24      1.06 o 
  -1   3   1      435.71      424.31      3.43 o 
   0   3   1     3475.23     3589.85     27.08 o 
   1   3   1      735.68      732.59      5.51 o 
   2   3   1        4.30        4.94      0.21 o 
   3   3   1       10.75       12.87      0.15 o 
   4   3   1        6.79        4.27      0.09 o 
   5   3   1      216.13      224.28      2.03 o 
   6   3   1       48.65       56.90      0.54 o 
   7   3   1       28.57       30.79      0.43 o 
   8   3   1        3.62        3.58      0.15 o 
   9   3   1       49.22       49.64      0.64 o 
  10   3   1       55.78       47.05      0.64 o 
  11   3   1        3.41        3.22      0.20 o 
  12   3   1        8.51        6.35      0.27 o 
  13   3   1        7.50        7.96      0.32 o 
  14   3   1        0.02        0.06      0.21 o 
  15   3   1        1.04        0.80      0.25 o 
  16   3   1       15.15       17.87      0.57 o 
 -16   4   1        2.37        1.86      0.29 o 
 -15   4   1        0.16       -0.21      0.23 o 
 -14   4   1        0.47        0.10      0.22 o 
 -13   4   1        3.73        3.73      0.25 o 
 -12   4   1       44.26       41.50      0.61 o 
 -11   4   1       51.97       47.21      0.59 o 
 -10   4   1        5.12        4.25      0.16 o 
  -9   4   1       34.92       34.80      0.42 o 
  -8   4   1       35.49       31.41      0.37 o 
  -7   4   1       51.01       41.92      0.48 o 
  -6   4   1        2.78        1.61      0.10 o 
  -5   4   1       27.65       24.91      0.28 o 
  -4   4   1       39.10       39.56      0.38 o 
  -3   4   1      334.79      356.56      3.89 o 
  -2   4   1      124.19      126.73      1.00 o 
  -1   4   1      224.02      231.36      1.78 o 
   0   4   1        0.43       -0.09      0.09 o 
   1   4   1      310.13      322.69      2.46 o 
   2   4   1      305.07      291.36      2.20 o 
   3   4   1      243.83      279.24      2.00 o 
   4   4   1      506.80      531.89      4.30 o 
   5   4   1        1.37        0.54      0.07 o 
   6   4   1       26.91       27.41      0.33 o 
   7   4   1        3.98        2.97      0.18 o 
   8   4   1        1.38        2.59      0.19 o 
   9   4   1       22.92       20.19      0.33 o 
  10   4   1        0.32        0.05      0.16 o 
  11   4   1       15.47       14.63      0.39 o 
  12   4   1        1.80        1.55      0.20 o 
  13   4   1        0.03        0.13      0.20 o 
  14   4   1        1.60        2.67      0.27 o 
  15   4   1        2.09        3.43      0.30 o 
 -16   5   1        1.36        1.83      0.35 o 
 -15   5   1        1.84        1.80      0.47 o 
 -14   5   1       10.72        8.28      0.52 o 
 -13   5   1        0.27        0.05      0.22 o 
 -12   5   1       41.01       39.26      0.69 o 
 -11   5   1       24.71       22.01      0.38 o 
 -10   5   1       37.73       34.92      0.53 o 
  -9   5   1        1.19        0.47      0.13 o 
  -8   5   1       79.52       84.15      0.89 o 
  -7   5   1       37.73       37.64      0.45 o 
  -6   5   1      132.39      141.58      1.44 o 
  -5   5   1      261.62      262.69      2.17 o 
  -4   5   1        7.45        6.68      0.23 o 
  -3   5   1      106.93      113.62      0.91 o 
  -2   5   1        2.52        2.45      0.08 o 
  -1   5   1      403.57      477.86      3.63 o 
   0   5   1       41.89       60.12      0.51 o 
   1   5   1      955.95      993.08      7.48 o 
   2   5   1      759.89      774.37      5.50 o 
   3   5   1      267.79      276.38      2.29 o 
   4   5   1       56.99       70.57      0.99 o 
   5   5   1      131.52      150.91      1.48 o 
   6   5   1      105.11      108.20      1.05 o 
   7   5   1       62.29       58.74      0.59 o 
   8   5   1        1.00        1.75      0.14 o 
   9   5   1       33.66       31.46      0.44 o 
  10   5   1       10.53        8.99      0.27 o 
  11   5   1        8.01        6.30      0.24 o 
  12   5   1        0.94        1.01      0.19 o 
  13   5   1        2.28        2.44      0.22 o 
  14   5   1       16.26       16.79      0.47 o 
  15   5   1        6.14        7.75      0.41 o 
 -15   6   1        0.16       -0.27      0.27 o 
 -14   6   1        7.88        7.17      0.36 o 
 -13   6   1        2.25        2.02      0.27 o 
 -12   6   1       10.60        9.28      0.38 o 
 -11   6   1        8.89       10.12      0.29 o 
 -10   6   1        3.94        3.02      0.20 o 
  -9   6   1       17.46       14.64      0.34 o 
  -8   6   1       37.70       33.24      0.49 o 
  -7   6   1        1.29        1.12      0.14 o 
  -6   6   1       99.64       95.69      0.87 o 
  -5   6   1        0.35        0.64      0.08 o 
  -4   6   1        2.46        2.63      0.10 o 
  -3   6   1      126.44      135.20      1.09 o 
  -2   6   1        8.99        5.88      0.21 o 
  -1   6   1        7.86        7.27      0.14 o 
   0   6   1       47.27       48.86      0.44 o 
   1   6   1      226.61      228.53      1.78 o 
   2   6   1       35.11       38.66      0.37 o 
   3   6   1       46.52       44.42      0.39 o 
   4   6   1       45.80       39.95      0.39 o 
   5   6   1       21.92       20.57      0.34 o 
   6   6   1        2.44        3.31      0.15 o 
   7   6   1        0.00        0.05      0.10 o 
   8   6   1       24.11       23.23      0.37 o 
   9   6   1        0.01        0.10      0.13 o 
  10   6   1        4.68        4.86      0.21 o 
  11   6   1       21.55       18.51      0.47 o 
  12   6   1       11.72       11.56      0.46 o 
  13   6   1        0.25        0.79      0.26 o 
  14   6   1        5.96        7.72      0.39 o 
 -15   7   1       11.57       13.79      0.51 o 
 -14   7   1        4.78        4.27      0.34 o 
 -13   7   1        1.30        1.05      0.27 o 
 -12   7   1        7.56        7.45      0.34 o 
 -11   7   1       43.63       43.11      0.65 o 
 -10   7   1       14.91       16.27      0.38 o 
  -9   7   1       14.99       12.66      0.34 o 
  -8   7   1        8.51        7.07      0.26 o 
  -7   7   1       14.41       12.49      0.30 o 
  -6   7   1        3.52        2.54      0.14 o 
  -5   7   1        1.53        1.36      0.11 o 
  -4   7   1       13.56       13.56      0.25 o 
  -3   7   1       26.39       29.43      0.38 o 
  -2   7   1       32.43       33.07      0.34 o 
  -1   7   1        8.37        8.63      0.17 o 
   0   7   1      202.88      205.40      1.62 o 
   1   7   1       38.96       52.34      0.48 o 
   2   7   1       12.13        8.47      0.18 o 
   3   7   1       22.62       18.32      0.30 o 
   4   7   1       16.33       15.33      0.21 o 
   5   7   1        7.26        6.34      0.18 o 
   6   7   1        0.60        0.97      0.13 o 
   7   7   1       44.24       44.39      0.53 o 
   8   7   1       22.93       23.39      0.38 o 
   9   7   1       25.74       24.60      0.45 o 
  10   7   1       37.73       38.23      0.59 o 
  11   7   1       11.98       12.19      0.40 o 
  12   7   1        0.07        0.77      0.25 o 
  13   7   1        1.41        1.06      0.27 o 
  14   7   1        1.90        3.28      0.34 o 
 -14   8   1        0.18        0.13      0.29 o 
 -13   8   1        7.96        7.86      0.38 o 
 -12   8   1        0.64        0.30      0.20 o 
 -11   8   1        7.40        6.81      0.26 o 
 -10   8   1       22.86       23.69      0.47 o 
  -9   8   1        9.10        8.15      0.30 o 
  -8   8   1        5.18        5.03      0.24 o 
  -7   8   1       30.63       34.45      0.53 o 
  -6   8   1       48.96       48.45      0.58 o 
  -5   8   1       10.78       11.71      0.34 o 
  -4   8   1      198.68      192.37      1.79 o 
  -3   8   1       44.32       39.90      0.63 o 
  -2   8   1       74.78       71.23      0.75 o 
  -1   8   1       20.67       20.19      0.31 o 
   0   8   1      248.52      240.57      1.90 o 
   1   8   1        7.81        6.56      0.29 o 
   2   8   1      138.04      141.06      1.34 o 
   3   8   1        0.37        0.86      0.15 o 
   4   8   1        0.02       -0.10      0.10 o 
   5   8   1        6.83        6.51      0.25 o 
   6   8   1       59.73       59.04      0.75 o 
   7   8   1       17.92       16.51      0.36 o 
   8   8   1       10.85       11.75      0.30 o 
   9   8   1        0.00        0.10      0.17 o 
  10   8   1        0.78        0.80      0.21 o 
  11   8   1        0.23        0.28      0.23 o 
  12   8   1        0.04        0.11      0.25 o 
  13   8   1        4.89        6.47      0.37 o 
 -13   9   1       12.06       13.42      0.54 o 
 -12   9   1        7.21       11.34      0.40 o 
 -11   9   1       13.23       12.59      0.35 o 
 -10   9   1        0.07        0.23      0.22 o 
  -9   9   1       26.61       24.09      0.48 o 
  -8   9   1       23.89       21.16      0.44 o 
  -7   9   1       68.97       67.23      1.53 o 
  -6   9   1        5.52        6.85      0.27 o 
  -5   9   1        7.09        7.50      0.26 o 
  -4   9   1       53.54       54.15      0.63 o 
  -3   9   1       77.29       78.81      0.83 o 
  -2   9   1       74.25       78.08      0.82 o 
  -1   9   1      177.88      183.23      1.90 o 
   0   9   1      162.22      154.48      1.47 o 
   1   9   1        8.80        9.21      0.29 o 
   2   9   1       57.04       54.55      0.69 o 
   3   9   1      129.38      132.96      1.29 o 
   4   9   1       94.62       84.04      0.88 o 
   5   9   1        0.27       -0.16      0.16 o 
   6   9   1       10.11        8.22      0.29 o 
   7   9   1        3.72        4.59      0.24 o 
   8   9   1        4.01        4.09      0.21 o 
   9   9   1        0.15        0.02      0.19 o 
  10   9   1        1.45        1.92      0.22 o 
  11   9   1        1.43        1.16      0.23 o 
  12   9   1        1.25        1.98      0.29 o 
 -12  10   1        2.56        3.12      0.28 o 
 -11  10   1        0.43        0.82      0.21 o 
 -10  10   1        0.74        0.43      0.22 o 
  -9  10   1        1.17        0.98      0.22 o 
  -8  10   1        2.70        1.53      0.22 o 
  -7  10   1        0.01       -0.18      0.18 o 
  -6  10   1        5.46        5.30      0.24 o 
  -5  10   1        9.07        8.38      0.28 o 
  -4  10   1        0.63        1.51      0.17 o 
  -3  10   1       33.90       27.40      0.42 o 
  -2  10   1       15.63       15.57      0.33 o 
  -1  10   1        4.74        5.98      0.27 o 
   0  10   1       25.08       20.54      0.44 o 
   1  10   1        5.67        4.30      0.24 o 
   2  10   1        3.50        4.35      0.22 o 
   3  10   1        5.89        4.07      0.22 o 
   4  10   1       19.58       20.19      0.40 o 
   5  10   1        0.14        0.20      0.20 o 
   6  10   1        0.45        0.48      0.18 o 
   7  10   1        4.34        3.47      0.23 o 
   8  10   1        3.84        3.90      0.22 o 
   9  10   1        0.04       -0.02      0.20 o 
  10  10   1        0.73        0.64      0.24 o 
  11  10   1        4.39        3.76      0.28 o 
 -11  11   1        0.33        0.25      0.21 o 
 -10  11   1        4.15        3.50      0.28 o 
  -9  11   1        3.19        3.78      0.38 o 
  -8  11   1        0.19        0.12      0.21 o 
  -7  11   1        0.00       -0.19      0.19 o 
  -6  11   1        3.06        2.26      0.23 o 
  -5  11   1        0.04       -0.15      0.15 o 
  -4  11   1        0.38       -0.03      0.16 o 
  -3  11   1        0.00        0.03      0.16 o 
  -2  11   1        4.59        5.06      0.30 o 
  -1  11   1        0.50        0.52      0.19 o 
   0  11   1        6.19        6.81      0.30 o 
   1  11   1        0.11       -0.09      0.18 o 
   2  11   1       14.90       16.01      0.42 o 
   3  11   1        1.20        0.75      0.18 o 
   4  11   1        1.66        2.83      0.24 o 
   5  11   1        4.76        3.38      0.26 o 
   6  11   1        0.75        0.53      0.22 o 
   7  11   1        0.80        0.69      0.24 o 
   8  11   1        0.07        0.26      0.23 o 
   9  11   1        2.37        2.55      0.25 o 
  10  11   1        2.62        2.80      0.27 o 
  -9  12   1        0.11        0.15      0.26 o 
  -8  12   1        0.03       -0.21      0.24 o 
  -7  12   1        1.02        0.83      0.26 o 
  -6  12   1        1.19        0.86      0.25 o 
  -5  12   1        8.66        8.03      0.32 o 
  -4  12   1        0.63        0.27      0.20 o 
  -3  12   1        0.00       -0.12      0.20 o 
  -2  12   1       12.70       13.23      0.40 o 
  -1  12   1        2.97        3.47      0.26 o 
   0  12   1        1.01        1.39      0.23 o 
   1  12   1        2.42        1.90      0.25 o 
   2  12   1       18.31       19.72      0.49 o 
   3  12   1        0.60        1.00      0.23 o 
   4  12   1        2.82        4.15      0.28 o 
   5  12   1        0.57        0.52      0.24 o 
   6  12   1        0.10        0.39      0.28 o 
   7  12   1        0.41        0.82      0.26 o 
   8  12   1        5.40        5.31      0.34 o 
   9  12   1        0.00        0.10      0.26 o 
  -8  13   1        1.89        1.51      0.30 o 
  -7  13   1        0.14       -0.26      0.26 o 
  -6  13   1        0.61        0.73      0.26 o 
  -5  13   1        0.13        0.42      0.36 o 
  -4  13   1        2.97        1.84      0.31 o 
  -3  13   1        0.48       -0.15      0.22 o 
  -2  13   1        2.25        1.61      0.26 o 
  -1  13   1        2.59        1.22      0.25 o 
   0  13   1        4.39        7.02      0.34 o 
   1  13   1        1.48        0.79      0.24 o 
   2  13   1        2.15        3.18      0.28 o 
   3  13   1        1.31        1.48      0.29 o 
   4  13   1        0.06        0.14      0.25 o 
   5  13   1        0.00       -0.41      0.41 o 
   6  13   1        0.00       -0.25      0.25 o 
   7  13   1        0.00       -0.40      0.48 o 
  -5  14   1        1.74        2.83      0.36 o 
  -4  14   1        0.08       -0.19      0.25 o 
  -3  14   1        2.22        3.14      0.30 o 
  -2  14   1        4.47        5.38      0.33 o 
  -1  14   1        0.09        0.01      0.26 o 
   0  14   1        0.02       -0.13      0.25 o 
   1  14   1        9.14       10.62      0.43 o 
   2  14   1        2.01        2.90      0.30 o 
   3  14   1        2.26        1.83      0.32 o 
   4  14   1        0.15        0.35      0.27 o 
 -17   0   2        0.67        1.40      0.42 o 
 -16   0   2       34.93       40.45      1.07 o 
 -15   0   2        4.40        4.54      0.58 o 
 -14   0   2        4.61        5.97      0.42 o 
 -13   0   2       29.65       25.64      0.74 o 
 -12   0   2       31.54       31.01      0.64 o 
 -11   0   2      147.10      131.11      1.82 o 
 -10   0   2      432.09      423.66      5.79 o 
  -9   0   2       19.57       25.60      0.79 o 
  -8   0   2      518.76      561.37      5.41 o 
  -7   0   2     7013.17     7219.72     89.87 o 
  -6   0   2      579.02      572.90      7.18 o 
  -5   0   2      656.46      638.34      8.02 o 
  -2   0   2      123.79      125.47      1.63 o 
  -1   0   2      896.67      911.75     16.20 o 
   0   0   2     1456.37     1479.19     21.77 o 
   1   0   2      367.84      421.61      7.86 o 
   3   0   2        0.58        0.39      0.08 o 
   4   0   2      237.47      265.22      2.82 o 
   5   0   2       76.42       79.49      1.28 o 
   6   0   2     2625.72     2742.18     30.03 o 
   7   0   2       56.93       49.35      0.77 o 
   8   0   2       25.38       27.36      0.57 o 
   9   0   2      146.53      149.73      2.03 o 
  10   0   2       48.61       55.29      0.91 o 
  11   0   2        2.79        2.86      0.25 o 
  12   0   2        3.08        2.07      0.34 o 
  13   0   2        0.57        0.25      0.32 o 
  14   0   2        6.93        6.36      0.50 o 
  15   0   2        0.01       -0.31      0.38 o 
 -17   1   2        0.00       -0.08      0.28 o 
 -16   1   2        2.67        3.76      0.32 o 
 -15   1   2       11.32       13.71      0.44 o 
 -14   1   2        0.03       -0.19      0.21 o 
 -13   1   2       13.62       15.80      0.38 o 
 -12   1   2       33.41       33.40      0.52 o 
 -11   1   2       22.88       23.94      0.38 o 
 -10   1   2      207.76      208.44      1.78 o 
  -9   1   2      158.68      152.92      1.25 o 
  -8   1   2       39.13       41.59      0.44 o 
  -7   1   2     1170.60     1212.90      9.80 o 
  -6   1   2      956.96      982.16      7.44 o 
  -5   1   2      137.65      128.40      1.09 o 
  -4   1   2     1728.30     1762.13     15.59 o 
  -3   1   2        5.06        3.36      0.12 o 
  -2   1   2     1590.22     1653.22     15.75 o 
  -1   1   2     5556.43     5418.96    113.50 o 
   1   1   2      302.06      319.65      2.74 o 
   2   1   2      351.90      332.71      2.65 o 
   3   1   2      313.77      301.84      2.41 o 
   4   1   2        0.00        0.16      0.05 o 
   5   1   2      338.08      326.90      3.76 o 
   6   1   2      161.05      170.65      2.22 o 
   7   1   2        2.32        1.01      0.12 o 
   8   1   2        5.99        6.05      0.19 o 
   9   1   2       22.24       23.93      0.36 o 
  10   1   2        0.57        0.78      0.14 o 
  11   1   2       12.62        9.35      0.30 o 
  12   1   2       22.90       22.27      0.44 o 
  13   1   2        1.96        1.40      0.25 o 
  14   1   2        0.06       -0.25      0.25 o 
  15   1   2        0.13        0.25      0.27 o 
 -17   2   2        0.39        0.51      0.43 o 
 -16   2   2        0.00        0.05      0.25 o 
 -15   2   2        1.94        1.78      0.26 o 
 -14   2   2        0.36        0.42      0.20 o 
 -13   2   2        0.37        0.32      0.18 o 
 -12   2   2       17.27       16.26      0.48 o 
 -11   2   2        1.73        1.50      0.18 o 
 -10   2   2       33.81       31.35      0.40 o 
  -9   2   2       12.08       10.85      0.23 o 
  -8   2   2       58.59       56.60      0.55 o 
  -7   2   2       12.23        5.78      0.17 o 
  -6   2   2       44.60       45.41      0.47 o 
  -5   2   2      568.28      606.63      4.92 o 
  -4   2   2      526.86      498.30      4.00 o 
  -3   2   2      143.92      105.10      0.87 o 
  -2   2   2      439.79      459.19      3.68 o 
  -1   2   2      672.06      630.90      5.03 o 
   0   2   2     1000.21     1114.36      7.83 o 
   1   2   2     1016.07      990.52      7.30 o 
   2   2   2        2.06        1.96      0.06 o 
   3   2   2      172.68      173.84      1.53 o 
   4   2   2       35.30       49.54      0.46 o 
   5   2   2       18.13       17.47      0.22 o 
   6   2   2       16.69       16.81      0.25 o 
   7   2   2        4.60        6.53      0.16 o 
   8   2   2      100.63      104.16      1.03 o 
   9   2   2       21.18       20.31      0.37 o 
  10   2   2       21.71       22.60      0.41 o 
  11   2   2       20.91       20.89      0.54 o 
  12   2   2       10.44        9.36      0.33 o 
  13   2   2        1.18        0.85      0.21 o 
  14   2   2        3.51        3.80      0.32 o 
  15   2   2        0.19        0.17      0.32 o 
 -17   3   2        2.78        3.22      0.40 o 
 -16   3   2        7.70        9.29      0.48 o 
 -15   3   2        0.43        1.19      0.26 o 
 -14   3   2       10.65        9.03      0.38 o 
 -13   3   2        3.70        2.84      0.22 o 
 -12   3   2        3.54        3.94      0.30 o 
 -11   3   2      136.12      132.77      1.21 o 
 -10   3   2        5.88        4.54      0.20 o 
  -9   3   2        6.18        6.20      0.20 o 
  -8   3   2        0.05        0.39      0.10 o 
  -7   3   2       42.29       51.25      0.47 o 
  -6   3   2        0.00        0.33      0.13 o 
  -5   3   2       22.04       21.52      0.29 o 
  -4   3   2      174.91      178.18      1.62 o 
  -3   3   2      162.83      147.30      1.52 o 
  -2   3   2     1018.00      999.20      7.46 o 
  -1   3   2      804.97      818.94      6.53 o 
   0   3   2      228.41      220.12      3.13 o 
   1   3   2      444.15      414.52      3.07 o 
   2   3   2      609.78      669.10      4.67 o 
   3   3   2      343.82      346.45      2.46 o 
   4   3   2        0.01        0.04      0.05 o 
   5   3   2       14.19       14.01      0.20 o 
   6   3   2       37.00       41.58      0.46 o 
   7   3   2       71.84       68.84      0.66 o 
   8   3   2       27.23       24.83      0.36 o 
   9   3   2        9.42        7.33      0.25 o 
  10   3   2        3.84        4.16      0.21 o 
  11   3   2        4.24        2.70      0.21 o 
  12   3   2        4.10        5.76      0.27 o 
  13   3   2        9.09       10.80      0.36 o 
  14   3   2        6.59        6.95      0.32 o 
  15   3   2       11.32       12.66      0.49 o 
 -16   4   2        8.15       10.05      0.39 o 
 -15   4   2        1.89        2.84      0.26 o 
 -14   4   2        2.56        1.68      0.23 o 
 -13   4   2       10.54        9.82      0.34 o 
 -12   4   2       40.51       36.32      0.59 o 
 -11   4   2        1.68        2.04      0.15 o 
 -10   4   2      131.68      135.82      1.23 o 
  -9   4   2       25.39       26.10      0.37 o 
  -8   4   2        0.93        1.04      0.11 o 
  -7   4   2        1.20        0.52      0.09 o 
  -6   4   2       30.49       34.36      0.55 o 
  -5   4   2      452.82      458.56      4.44 o 
  -4   4   2       37.64       41.71      0.53 o 
  -3   4   2       30.86       33.35      0.43 o 
  -2   4   2      192.05      201.24      1.65 o 
  -1   4   2        8.28        8.69      0.23 o 
   0   4   2     2373.83     2581.32     18.30 o 
   1   4   2     1006.29     1067.38      8.17 o 
   2   4   2     1560.52     1663.26     13.91 o 
   3   4   2       73.66      100.29      0.76 o 
   4   4   2       23.04       22.92      0.24 o 
   5   4   2       34.91       29.60      0.28 o 
   6   4   2      881.09      932.42      7.49 o 
   7   4   2      138.56      140.83      1.34 o 
   8   4   2        0.02        0.17      0.12 o 
   9   4   2        4.66        4.46      0.21 o 
  10   4   2       38.35       36.07      0.55 o 
  11   4   2        0.64        0.88      0.19 o 
  12   4   2        0.01       -0.12      0.19 o 
  13   4   2       36.56       38.75      0.71 o 
  14   4   2        7.80       10.58      0.40 o 
  15   4   2        7.28        8.78      0.38 o 
 -16   5   2        3.40        4.25      0.34 o 
 -15   5   2        2.81        3.81      0.32 o 
 -14   5   2        0.30        0.27      0.24 o 
 -13   5   2       29.83       30.69      0.88 o 
 -12   5   2        0.15        0.08      0.19 o 
 -11   5   2       73.74       74.64      0.91 o 
 -10   5   2       75.24       73.36      0.89 o 
  -9   5   2        6.70        6.12      0.23 o 
  -8   5   2        2.72        4.36      0.18 o 
  -7   5   2       20.77       19.88      0.30 o 
  -6   5   2       20.61       13.22      0.21 o 
  -5   5   2        3.22        1.57      0.12 o 
  -4   5   2       84.17      100.05      0.81 o 
  -3   5   2       11.79       12.63      0.16 o 
  -2   5   2       66.51       90.57      0.79 o 
  -1   5   2       43.98       48.71      0.43 o 
   0   5   2       85.52       86.64      0.71 o 
   1   5   2     3223.70     3522.45     26.61 o 
   2   5   2       32.80       44.69      0.40 o 
   3   5   2      298.93      335.02      2.39 o 
   4   5   2      701.06      710.83      5.28 o 
   5   5   2      357.73      370.59      3.28 o 
   6   5   2       15.36       14.70      0.27 o 
   7   5   2        2.93        3.64      0.16 o 
   8   5   2       15.13       14.93      0.29 o 
   9   5   2       20.93       18.27      0.31 o 
  10   5   2        4.57        4.48      0.21 o 
  11   5   2        8.78        7.96      0.28 o 
  12   5   2        0.49        0.27      0.19 o 
  13   5   2        6.33        9.42      0.34 o 
  14   5   2        5.91        6.21      0.30 o 
 -15   6   2        0.85        0.12      0.27 o 
 -14   6   2        4.90        4.41      0.32 o 
 -13   6   2        0.17       -0.20      0.20 o 
 -12   6   2       20.13       21.97      0.68 o 
 -11   6   2       43.88       44.41      0.84 o 
 -10   6   2        2.65        2.89      0.20 o 
  -9   6   2       31.90       32.15      0.50 o 
  -8   6   2       57.98       62.37      0.76 o 
  -7   6   2        5.31        5.29      0.21 o 
  -6   6   2       23.28       23.50      0.33 o 
  -5   6   2      252.69      264.44      2.39 o 
  -4   6   2      240.22      228.49      1.91 o 
  -3   6   2       72.75       68.11      0.70 o 
  -2   6   2      169.22      204.86      1.61 o 
  -1   6   2      118.39      130.08      1.05 o 
   0   6   2      666.60      674.35      5.11 o 
   1   6   2      185.31      192.65      1.52 o 
   2   6   2       58.38       59.62      0.52 o 
   3   6   2       84.35       83.32      0.70 o 
   4   6   2       83.87       94.90      0.84 o 
   5   6   2        9.07       12.33      0.23 o 
   6   6   2        2.91        2.53      0.15 o 
   7   6   2       18.93       18.04      0.41 o 
   8   6   2        1.64        2.27      0.23 o 
   9   6   2        2.08        2.11      0.17 o 
  10   6   2        1.62        2.44      0.21 o 
  11   6   2       12.37       11.36      0.34 o 
  12   6   2        7.20        9.32      0.40 o 
  13   6   2        0.15        0.30      0.25 o 
  14   6   2        1.60        1.89      0.31 o 
 -15   7   2        0.00       -0.27      0.27 o 
 -14   7   2        8.95        9.76      0.43 o 
 -13   7   2        0.28       -0.07      0.21 o 
 -12   7   2        0.17        0.05      0.19 o 
 -11   7   2        1.16        1.52      0.24 o 
 -10   7   2       10.36       11.41      0.34 o 
  -9   7   2       16.01       16.43      0.37 o 
  -8   7   2       23.35       19.63      0.45 o 
  -7   7   2        3.54        3.50      0.17 o 
  -6   7   2      171.06      169.70      1.73 o 
  -5   7   2       26.19       26.77      0.37 o 
  -4   7   2      271.13      274.05      2.47 o 
  -3   7   2       17.75       19.73      0.30 o 
  -2   7   2        0.18        0.64      0.09 o 
  -1   7   2      133.61      139.98      1.22 o 
   0   7   2      246.71      246.92      1.93 o 
   1   7   2        5.46        4.22      0.13 o 
   2   7   2      113.96      104.91      0.93 o 
   3   7   2       64.89       71.85      0.69 o 
   4   7   2       72.28       66.33      0.61 o 
   5   7   2        3.67        3.08      0.15 o 
   6   7   2        7.40        9.79      0.25 o 
   7   7   2        1.22        0.36      0.19 o 
   8   7   2        0.32        0.05      0.14 o 
   9   7   2       15.02       14.75      0.32 o 
  10   7   2        5.93        4.50      0.28 o 
  11   7   2        0.05        0.14      0.23 o 
  12   7   2        2.14        1.47      0.31 o 
  13   7   2        9.12       10.71      0.45 o 
 -14   8   2        0.12       -0.08      0.28 o 
 -13   8   2        7.70        8.96      0.36 o 
 -12   8   2        1.93        2.59      0.25 o 
 -11   8   2        3.23        4.27      0.26 o 
 -10   8   2       36.41       38.08      0.60 o 
  -9   8   2       58.55       56.43      0.76 o 
  -8   8   2       25.81       27.70      0.48 o 
  -7   8   2      135.05      128.43      1.38 o 
  -6   8   2       12.69       14.46      0.30 o 
  -5   8   2       95.68       92.70      1.00 o 
  -4   8   2       53.76       55.74      0.63 o 
  -3   8   2      263.55      236.66      2.16 o 
  -2   8   2      434.35      432.53      3.84 o 
  -1   8   2       94.69       74.77      0.72 o 
   0   8   2      268.25      273.42      2.29 o 
   1   8   2       14.99       10.88      0.28 o 
   2   8   2      196.69      198.76      1.70 o 
   3   8   2      173.63      158.19      1.39 o 
   4   8   2       28.43       28.84      0.36 o 
   5   8   2      200.93      190.62      1.66 o 
   6   8   2      135.41      128.45      1.43 o 
   7   8   2       25.19       23.29      0.43 o 
   8   8   2       15.21       13.58      0.35 o 
   9   8   2       31.64       32.16      0.54 o 
  10   8   2       12.77       12.72      0.37 o 
  11   8   2        4.52        6.21      0.33 o 
  12   8   2        1.17        0.76      0.26 o 
  13   8   2        1.19        1.79      0.30 o 
 -13   9   2        4.07        4.33      0.27 o 
 -12   9   2        3.96        4.29      0.39 o 
 -11   9   2        0.85        0.92      0.23 o 
 -10   9   2        9.73       10.75      0.38 o 
  -9   9   2       22.99       24.27      0.53 o 
  -8   9   2      152.20      147.28      1.89 o 
  -7   9   2       26.91       25.61      0.47 o 
  -6   9   2        0.80        1.11      0.16 o 
  -5   9   2       18.78       16.25      0.27 o 
  -4   9   2        3.75        4.35      0.18 o 
  -3   9   2       52.69       50.26      0.59 o 
  -2   9   2      139.50      134.57      1.31 o 
  -1   9   2       82.99       75.02      0.80 o 
   0   9   2       22.34       17.70      0.31 o 
   1   9   2        0.56        0.51      0.16 o 
   2   9   2        2.11        1.66      0.15 o 
   3   9   2        5.79        5.01      0.20 o 
   4   9   2       69.36       67.86      0.84 o 
   5   9   2       76.21       74.05      0.82 o 
   6   9   2        4.00        4.31      0.23 o 
   7   9   2        0.39        0.41      0.18 o 
   8   9   2        9.09        9.92      0.33 o 
   9   9   2        1.83        2.23      0.22 o 
  10   9   2        1.00        0.44      0.21 o 
  11   9   2        0.60        0.77      0.25 o 
  12   9   2        1.14        1.03      0.43 o 
 -12  10   2        6.76        6.67      0.33 o 
 -11  10   2        4.59        4.60      0.29 o 
 -10  10   2        0.04        0.29      0.22 o 
  -9  10   2        8.43        9.41      0.35 o 
  -8  10   2        0.01        0.03      0.24 o 
  -7  10   2        0.50        0.40      0.22 o 
  -6  10   2      102.33      103.08      1.39 o 
  -5  10   2       97.31       93.35      0.92 o 
  -4  10   2       36.79       33.42      0.50 o 
  -3  10   2       20.40       17.81      0.33 o 
  -2  10   2       21.15       22.92      0.48 o 
  -1  10   2       45.43       44.30      0.61 o 
   0  10   2        1.73        1.63      0.18 o 
   1  10   2       22.71       18.13      0.40 o 
   2  10   2       29.81       27.59      0.52 o 
   3  10   2        0.28        0.43      0.17 o 
   4  10   2        2.34        3.07      0.22 o 
   5  10   2       21.87       19.29      0.47 o 
   6  10   2        0.56        0.74      0.22 o 
   7  10   2        0.53        0.33      0.21 o 
   8  10   2        3.23        3.11      0.23 o 
   9  10   2        0.74        0.04      0.20 o 
  10  10   2        0.06       -0.05      0.21 o 
  11  10   2        2.42        2.11      0.29 o 
 -11  11   2        0.80        1.27      0.25 o 
 -10  11   2       10.14       11.21      0.40 o 
  -9  11   2        7.44        7.47      0.32 o 
  -8  11   2        2.02        2.16      0.24 o 
  -7  11   2        0.69        0.39      0.20 o 
  -6  11   2        0.35       -0.13      0.18 o 
  -5  11   2        0.09       -0.05      0.13 o 
  -4  11   2        1.32        1.41      0.17 o 
  -3  11   2       32.14       28.92      0.54 o 
  -2  11   2        7.85        8.46      0.33 o 
  -1  11   2        0.99        0.40      0.20 o 
   0  11   2        9.40        8.92      0.34 o 
   1  11   2       61.58       64.81      0.93 o 
   2  11   2        6.56        7.36      0.32 o 
   3  11   2        1.81        0.91      0.21 o 
   4  11   2       35.64       39.25      0.61 o 
   5  11   2        1.82        1.96      0.25 o 
   6  11   2        3.88        3.78      0.28 o 
   7  11   2        0.91        0.61      0.24 o 
   8  11   2        0.72        1.00      0.33 o 
   9  11   2        1.45        1.54      0.28 o 
  10  11   2        3.47        3.42      0.32 o 
 -10  12   2        4.34        6.41      0.41 o 
  -9  12   2        8.02       10.10      0.40 o 
  -8  12   2        0.77        1.15      0.24 o 
  -7  12   2        3.07        3.39      0.29 o 
  -6  12   2        2.10        2.21      0.27 o 
  -5  12   2        0.00       -0.16      0.16 o 
  -4  12   2        0.50        0.25      0.27 o 
  -3  12   2        2.09        2.66      0.25 o 
  -2  12   2        4.08        4.68      0.28 o 
  -1  12   2        7.53        8.98      0.38 o 
   0  12   2       20.97       25.05      0.54 o 
   1  12   2        1.91        2.33      0.25 o 
   2  12   2       10.92       12.69      0.42 o 
   3  12   2        0.92        1.44      0.34 o 
   4  12   2        4.86        4.87      0.27 o 
   5  12   2        5.48        5.56      0.32 o 
   6  12   2       11.83       13.44      0.45 o 
   7  12   2        1.43        2.62      0.30 o 
   8  12   2        0.53        0.32      0.27 o 
  -8  13   2        0.00       -0.25      0.25 o 
  -7  13   2        0.20       -0.04      0.26 o 
  -6  13   2        1.48        1.60      0.35 o 
  -5  13   2        0.64        0.22      0.28 o 
  -4  13   2        3.29        3.99      0.26 o 
  -3  13   2        0.11        0.00      0.21 o 
  -2  13   2        0.79        0.99      0.25 o 
  -1  13   2        8.92       10.59      0.40 o 
   0  13   2        3.70        3.73      0.29 o 
   1  13   2        5.33        5.98      0.33 o 
   2  13   2        8.13        8.97      0.45 o 
   3  13   2        1.30        0.61      0.29 o 
   4  13   2        0.00        0.00      0.26 o 
   5  13   2        8.15        9.41      0.49 o 
   6  13   2        0.18        0.51      0.27 o 
  -5  14   2        0.02       -0.37      0.37 o 
  -4  14   2        0.13        0.52      0.24 o 
  -3  14   2        0.00        0.20      0.25 o 
  -2  14   2        3.79        4.48      0.32 o 
  -1  14   2        1.24        1.10      0.27 o 
   0  14   2        0.29        0.46      0.27 o 
   1  14   2        0.76        1.30      0.37 o 
   2  14   2        3.74        5.92      0.41 o 
   3  14   2        0.46       -0.10      0.31 o 
 -17   1   3        1.63        1.45      0.33 o 
 -16   1   3        6.92        7.12      0.35 o 
 -15   1   3       15.43       14.19      0.44 o 
 -14   1   3        5.43        4.69      0.28 o 
 -13   1   3       15.68       13.58      0.35 o 
 -12   1   3       76.49       69.62      0.85 o 
 -11   1   3      305.90      302.81      2.57 o 
 -10   1   3      891.51      875.07      7.13 o 
  -9   1   3       16.93       14.83      0.25 o 
  -8   1   3      808.94      871.22      6.63 o 
  -7   1   3       12.73       15.61      0.39 o 
  -6   1   3     2098.81     2288.67     20.22 o 
  -5   1   3        0.66        0.61      0.07 o 
  -4   1   3      780.09      852.68      6.85 o 
  -3   1   3      768.91      851.45      7.39 o 
  -2   1   3      286.10      292.17      2.80 o 
  -1   1   3     1394.45     1414.56     12.11 o 
   0   1   3      776.48      764.64      6.49 o 
   1   1   3      127.58      146.46      1.29 o 
   2   1   3        5.70        4.43      0.12 o 
   3   1   3      427.38      433.83      3.45 o 
   4   1   3        1.82        1.94      0.10 o 
   5   1   3      192.17      176.44      1.56 o 
   6   1   3       99.52       95.20      0.78 o 
   7   1   3       15.80       17.80      0.29 o 
   8   1   3        0.07        0.52      0.12 o 
   9   1   3       21.46       22.62      0.36 o 
  10   1   3        1.99        1.23      0.16 o 
  11   1   3        9.28        8.72      0.31 o 
  12   1   3        7.78        6.06      0.27 o 
  13   1   3        0.02       -0.32      0.32 o 
  14   1   3        0.29        0.14      0.27 o 
  15   1   3        0.01       -0.28      0.28 o 
 -17   2   3        0.00        0.17      0.32 o 
 -16   2   3       16.78       19.13      0.63 o 
 -15   2   3       11.49       14.82      0.64 o 
 -14   2   3        5.10        5.83      0.32 o 
 -13   2   3       41.35       40.36      1.15 o 
 -12   2   3       52.78       53.66      0.65 o 
 -11   2   3      161.46      164.49      1.58 o 
 -10   2   3      284.23      269.69      2.47 o 
  -9   2   3        1.40        0.80      0.27 o 
  -8   2   3       99.02       88.86      0.81 o 
  -7   2   3        6.93       10.63      0.19 o 
  -6   2   3     1111.39     1209.61      8.60 o 
  -5   2   3        3.34        3.48      0.13 o 
  -4   2   3      647.35      648.75      5.64 o 
  -3   2   3      405.98      443.46      4.50 o 
  -2   2   3      492.56      478.15      4.15 o 
  -1   2   3       51.52       58.34      0.55 o 
   0   2   3      171.72      194.16      1.55 o 
   1   2   3        0.00        1.08      0.06 o 
   2   2   3       16.76       23.67      0.25 o 
   3   2   3       36.94       22.60      0.23 o 
   4   2   3      197.07      226.28      1.84 o 
   5   2   3        0.97        1.36      0.34 o 
   6   2   3        0.02        0.71      0.09 o 
   7   2   3      161.32      163.38      1.52 o 
   8   2   3       23.37       19.46      0.45 o 
   9   2   3        6.47        5.49      0.23 o 
  10   2   3       14.12       16.42      0.37 o 
  11   2   3        8.91        8.25      0.31 o 
  12   2   3        0.67        0.48      0.20 o 
  13   2   3        0.20        0.00      0.22 o 
  14   2   3        0.88        0.58      0.28 o 
  15   2   3        4.69        6.12      0.39 o 
 -17   3   3        0.08        0.25      0.29 o 
 -16   3   3        0.42        0.75      0.26 o 
 -15   3   3        0.59        0.34      0.25 o 
 -14   3   3        0.38        0.65      0.24 o 
 -13   3   3       16.93       15.87      0.43 o 
 -12   3   3        6.30        7.07      0.25 o 
 -11   3   3       11.85       11.10      0.28 o 
 -10   3   3      177.88      171.24      1.62 o 
  -9   3   3       50.09       50.47      0.53 o 
  -8   3   3       33.02       34.14      0.38 o 
  -7   3   3        0.68        0.97      0.08 o 
  -6   3   3        1.37        0.87      0.07 o 
  -5   3   3       18.40       17.64      0.21 o 
  -4   3   3       20.77       28.10      0.35 o 
  -3   3   3        0.32        0.25      0.05 o 
  -2   3   3      156.74      165.80      1.36 o 
  -1   3   3      202.68      237.42      1.80 o 
   0   3   3      662.71      714.63      4.73 o 
   1   3   3       61.61       50.99      0.52 o 
   2   3   3     1189.15     1342.69      9.73 o 
   3   3   3       49.04       43.58      0.38 o 
   4   3   3        0.72        0.54      0.17 o 
   5   3   3        7.34        7.04      0.16 o 
   6   3   3      365.31      346.53      2.84 o 
   7   3   3        9.13        8.65      0.18 o 
   8   3   3       20.73       20.77      0.38 o 
   9   3   3        7.52        7.63      0.72 o 
  10   3   3        5.30        4.54      0.23 o 
  11   3   3        0.01       -0.06      0.23 o 
  12   3   3        0.16        0.11      0.20 o 
  13   3   3       11.66       13.38      0.41 o 
  14   3   3        2.78        3.85      0.29 o 
  15   3   3        1.92        1.34      0.31 o 
 -16   4   3        0.43        0.06      0.26 o 
 -15   4   3        0.03       -0.24      0.24 o 
 -14   4   3       20.30       20.42      0.50 o 
 -13   4   3       16.88       18.63      0.50 o 
 -12   4   3        1.33        1.78      0.19 o 
 -11   4   3       40.52       40.82      0.58 o 
 -10   4   3       11.63        9.23      0.28 o 
  -9   4   3       27.53       31.43      0.52 o 
  -8   4   3        5.39        5.87      0.19 o 
  -7   4   3      427.42      428.24      4.00 o 
  -6   4   3        8.81        7.35      0.18 o 
  -5   4   3       22.47       26.27      0.28 o 
  -4   4   3      300.40      283.50      2.65 o 
  -3   4   3      289.81      272.58      2.22 o 
  -2   4   3        5.47        4.76      0.19 o 
  -1   4   3       71.25       81.87      0.66 o 
   0   4   3        0.78        0.28      0.06 o 
   1   4   3      757.00      856.43      6.30 o 
   2   4   3      629.50      667.36      4.67 o 
   3   4   3       13.27       18.04      0.20 o 
   4   4   3       26.97       16.82      0.21 o 
   5   4   3        0.66        1.42      0.10 o 
   6   4   3       50.83       58.82      0.67 o 
   7   4   3       62.97       59.96      0.77 o 
   8   4   3        3.43        5.08      0.21 o 
   9   4   3        2.10        1.97      0.19 o 
  10   4   3       13.76       13.20      0.35 o 
  11   4   3        2.68        2.27      0.23 o 
  12   4   3        3.67        5.80      0.29 o 
  13   4   3       18.74       19.92      0.49 o 
  14   4   3        2.34        2.37      0.28 o 
 -16   5   3        0.07       -0.19      0.27 o 
 -15   5   3        0.78        1.19      0.27 o 
 -14   5   3        2.09        0.71      0.24 o 
 -13   5   3        0.04       -0.18      0.18 o 
 -12   5   3        1.07        1.14      0.18 o 
 -11   5   3        5.32        5.67      0.24 o 
 -10   5   3       13.34       13.43      0.32 o 
  -9   5   3        9.90        8.30      0.33 o 
  -8   5   3        3.06        2.07      0.15 o 
  -7   5   3       11.09       11.36      0.26 o 
  -6   5   3       10.93        9.39      0.23 o 
  -5   5   3       16.52       23.20      0.31 o 
  -4   5   3       41.03       39.34      0.47 o 
  -3   5   3        0.55        0.95      0.08 o 
  -2   5   3      320.83      375.79      2.85 o 
  -1   5   3      664.60      643.35      4.96 o 
   0   5   3       91.48      119.06      0.95 o 
   1   5   3        8.82       13.90      0.28 o 
   2   5   3      139.59      162.07      1.27 o 
   3   5   3        2.47        3.10      0.10 o 
   4   5   3       93.81      104.84      0.86 o 
   5   5   3       50.64       50.20      0.56 o 
   6   5   3       12.99       11.99      0.35 o 
   7   5   3       61.92       61.67      0.68 o 
   8   5   3       13.13       12.10      0.31 o 
   9   5   3       12.14       11.35      0.29 o 
  10   5   3        6.30        5.56      0.28 o 
  11   5   3        9.39       10.56      0.32 o 
  12   5   3        0.57        1.17      0.21 o 
  13   5   3        8.29        8.33      0.31 o 
  14   5   3        0.00        0.03      0.22 o 
 -16   6   3        1.54        2.97      0.33 o 
 -15   6   3        1.66        2.12      0.32 o 
 -14   6   3        0.24       -0.21      0.21 o 
 -13   6   3        0.86        0.77      0.24 o 
 -12   6   3        1.60        0.98      0.21 o 
 -11   6   3       20.37       18.37      0.39 o 
 -10   6   3       14.04       14.55      0.35 o 
  -9   6   3        0.77        0.98      0.16 o 
  -8   6   3       11.21       11.53      0.32 o 
  -7   6   3        0.36        0.34      0.13 o 
  -6   6   3        3.66        3.77      0.15 o 
  -5   6   3        1.92        3.11      0.16 o 
  -4   6   3      200.88      200.85      2.79 o 
  -3   6   3        1.26        1.74      0.11 o 
  -2   6   3       34.97       42.23      0.43 o 
  -1   6   3      132.26      133.22      1.07 o 
   0   6   3      142.91      150.17      1.20 o 
   1   6   3       38.96       44.11      0.47 o 
   2   6   3       41.83       45.97      0.43 o 
   3   6   3      261.70      261.05      2.01 o 
   4   6   3       14.18       12.48      0.22 o 
   5   6   3        5.06        5.17      0.19 o 
   6   6   3       79.43       70.81      0.76 o 
   7   6   3       76.51       76.23      0.82 o 
   8   6   3       25.70       25.35      0.40 o 
   9   6   3       15.67       15.54      0.37 o 
  10   6   3       16.91       17.90      0.40 o 
  11   6   3        0.08       -0.14      0.19 o 
  12   6   3        0.03        0.12      0.21 o 
  13   6   3        0.12       -0.09      0.25 o 
 -15   7   3        0.63        0.75      0.28 o 
 -14   7   3        0.46        0.62      0.24 o 
 -13   7   3        3.15        3.83      0.27 o 
 -12   7   3        0.33        1.01      0.21 o 
 -11   7   3        4.61        4.79      0.25 o 
 -10   7   3        3.03        2.35      0.21 o 
  -9   7   3       11.77       12.61      0.33 o 
  -8   7   3       17.16       16.61      0.35 o 
  -7   7   3       40.27       35.29      0.46 o 
  -6   7   3        0.97        0.79      0.13 o 
  -5   7   3       65.61       62.40      0.98 o 
  -4   7   3        2.70        2.35      0.13 o 
  -3   7   3       70.02       56.06      0.56 o 
  -2   7   3       10.84       11.85      0.22 o 
  -1   7   3        7.75       11.64      0.21 o 
   0   7   3       18.61       20.77      0.28 o 
   1   7   3       19.96       18.55      0.23 o 
   2   7   3      484.00      479.26      3.63 o 
   3   7   3       40.17       49.44      0.48 o 
   4   7   3        0.09        0.17      0.12 o 
   5   7   3       85.99       84.86      0.88 o 
   6   7   3      240.88      232.41      2.15 o 
   7   7   3        0.53        1.89      0.16 o 
   8   7   3        4.03        3.93      0.20 o 
   9   7   3        2.55        2.62      0.19 o 
  10   7   3        0.18        0.22      0.19 o 
  11   7   3        0.75        0.40      0.24 o 
  12   7   3        1.03        1.27      0.26 o 
  13   7   3        0.09       -0.03      0.26 o 
 -14   8   3        1.03        0.98      0.26 o 
 -13   8   3        1.08        0.83      0.24 o 
 -12   8   3        0.03        0.07      0.21 o 
 -11   8   3        7.96        7.56      0.43 o 
 -10   8   3        7.64        8.33      0.33 o 
  -9   8   3        7.88        8.47      0.31 o 
  -8   8   3        4.20        4.23      0.23 o 
  -7   8   3       35.68       34.85      0.48 o 
  -6   8   3        0.20        0.47      0.14 o 
  -5   8   3       24.14       23.22      0.36 o 
  -4   8   3        0.19        0.15      0.12 o 
  -3   8   3       38.72       36.35      0.46 o 
  -2   8   3       11.30       11.19      0.35 o 
  -1   8   3       60.56       59.24      0.60 o 
   0   8   3        0.02        0.27      0.13 o 
   1   8   3       77.40       71.25      0.75 o 
   2   8   3        0.49        0.14      0.13 o 
   3   8   3       37.34       34.82      0.41 o 
   4   8   3       10.27        6.72      0.22 o 
   5   8   3        9.87       11.95      0.29 o 
   6   8   3        7.71        9.94      0.27 o 
   7   8   3        9.25        8.82      0.26 o 
   8   8   3        4.55        4.26      0.23 o 
   9   8   3        4.60        3.60      0.24 o 
  10   8   3        2.48        3.73      0.28 o 
  11   8   3        0.18        0.18      0.25 o 
  12   8   3        0.05        0.03      0.26 o 
 -13   9   3        0.50        0.56      0.25 o 
 -12   9   3        6.23        6.58      0.32 o 
 -11   9   3        1.69        1.88      0.25 o 
 -10   9   3       21.71       21.48      0.47 o 
  -9   9   3        1.98        3.25      0.25 o 
  -8   9   3       38.43       40.88      0.62 o 
  -7   9   3       31.98       28.63      0.57 o 
  -6   9   3       26.68       28.54      0.50 o 
  -5   9   3        0.01        0.17      0.13 o 
  -4   9   3      141.30      135.09      1.22 o 
  -3   9   3       16.55       14.57      0.30 o 
  -2   9   3        3.76        4.33      0.18 o 
  -1   9   3        0.71        0.26      0.13 o 
   0   9   3       20.88       19.35      0.33 o 
   1   9   3        1.20        0.18      0.13 o 
   2   9   3       46.78       51.54      0.62 o 
   3   9   3        0.93        0.44      0.22 o 
   4   9   3       77.84       68.72      0.78 o 
   5   9   3       34.63       32.83      0.47 o 
   6   9   3        1.81        2.56      0.21 o 
   7   9   3       14.44       12.13      0.34 o 
   8   9   3       20.74       22.12      0.45 o 
   9   9   3        1.46        1.61      0.22 o 
  10   9   3        0.00        0.20      0.23 o 
  11   9   3        7.10        7.51      0.37 o 
 -12  10   3        1.67        2.27      0.28 o 
 -11  10   3        0.28        0.14      0.30 o 
 -10  10   3        7.19        8.30      0.49 o 
  -9  10   3        0.32        0.19      0.20 o 
  -8  10   3        9.92       11.44      0.36 o 
  -7  10   3        0.16        0.13      0.19 o 
  -6  10   3        3.12        1.98      0.25 o 
  -5  10   3        0.09       -0.09      0.16 o 
  -4  10   3       22.03       18.66      0.38 o 
  -3  10   3        0.20        0.41      0.15 o 
  -2  10   3        0.46        0.56      0.20 o 
  -1  10   3       64.98       58.31      0.74 o 
   0  10   3       31.66       33.39      0.51 o 
   1  10   3       26.84       22.87      0.38 o 
   2  10   3        4.57        6.86      0.34 o 
   3  10   3      137.07      134.92      1.66 o 
   4  10   3        0.03       -0.03      0.25 o 
   5  10   3        6.21        4.50      0.28 o 
   6  10   3       23.27       19.16      0.48 o 
   7  10   3       21.65       23.46      0.54 o 
   8  10   3        1.11        1.70      0.25 o 
   9  10   3        0.50        1.07      0.25 o 
  10  10   3        2.78        2.88      0.37 o 
 -11  11   3        0.49       -0.07      0.24 o 
 -10  11   3        0.08       -0.10      0.23 o 
  -9  11   3        1.89        2.42      0.34 o 
  -8  11   3        0.94        0.64      0.22 o 
  -7  11   3        0.30       -0.01      0.22 o 
  -6  11   3        0.26       -0.04      0.18 o 
  -5  11   3        0.30       -0.04      0.16 o 
  -4  11   3        0.02       -0.14      0.14 o 
  -3  11   3        0.05        0.14      0.17 o 
  -2  11   3        0.06        0.35      0.17 o 
  -1  11   3        0.66        0.68      0.23 o 
   0  11   3        6.45        5.06      0.27 o 
   1  11   3        4.08        3.04      0.23 o 
   2  11   3       10.90       12.88      0.42 o 
   3  11   3        3.90        5.71      0.29 o 
   4  11   3        1.21        1.34      0.21 o 
   5  11   3        0.82        1.39      0.24 o 
   6  11   3       11.31       11.69      0.41 o 
   7  11   3        1.95        2.10      0.27 o 
   8  11   3        1.75        2.05      0.27 o 
   9  11   3        1.20        0.75      0.27 o 
 -10  12   3        1.10        0.28      0.28 o 
  -9  12   3        0.22        0.17      0.24 o 
  -8  12   3        0.93        0.74      0.24 o 
  -7  12   3        0.65        0.38      0.22 o 
  -6  12   3        0.08       -0.03      0.20 o 
  -5  12   3        3.97        4.39      0.21 o 
  -4  12   3        0.10        0.20      0.18 o 
  -3  12   3        0.74        0.91      0.20 o 
  -2  12   3        5.82        5.76      0.30 o 
  -1  12   3        0.66        0.87      0.22 o 
   0  12   3        3.77        5.34      0.32 o 
   1  12   3        1.28        1.48      0.24 o 
   2  12   3        0.81        0.95      0.27 o 
   3  12   3        2.28        1.30      0.36 o 
   4  12   3        0.08        0.07      0.31 o 
   5  12   3        0.06        0.19      0.24 o 
   6  12   3        0.36        0.39      0.26 o 
   7  12   3        0.32        0.01      0.27 o 
   8  12   3        0.30       -0.03      0.26 o 
  -8  13   3        1.01        0.38      0.31 o 
  -7  13   3        1.68        2.12      0.35 o 
  -6  13   3        0.03       -0.48      0.48 o 
  -5  13   3        0.09       -0.30      0.30 o 
  -4  13   3        0.19       -0.11      0.22 o 
  -3  13   3        1.30        0.40      0.21 o 
  -2  13   3        2.87        3.78      0.29 o 
  -1  13   3        0.44        0.21      0.23 o 
   0  13   3       10.34       12.27      0.43 o 
   1  13   3        2.64        2.87      0.28 o 
   2  13   3       21.34       22.54      0.65 o 
   3  13   3        0.58        0.68      0.31 o 
   4  13   3       17.53       17.32      0.53 o 
   5  13   3        1.24        0.76      0.33 o 
   6  13   3       14.05       18.04      0.56 o 
  -4  14   3        1.74        3.04      0.40 o 
  -3  14   3        0.01       -0.25      0.25 o 
  -2  14   3        0.24        0.11      0.27 o 
  -1  14   3        2.70        3.85      0.38 o 
   0  14   3        0.00       -0.30      0.30 o 
   1  14   3        4.43        4.59      0.84 o 
   2  14   3        1.52        1.25      0.42 o 
 -17   0   4        2.07        1.49      0.40 o 
 -16   0   4        5.05        4.28      0.44 o 
 -15   0   4        3.08        5.15      0.42 o 
 -14   0   4       40.08       34.24      1.22 o 
 -13   0   4       19.61       19.43      1.08 o 
 -12   0   4       44.72       47.02      1.48 o 
 -11   0   4       36.60       33.01      0.67 o 
 -10   0   4     2037.36     2124.02     26.40 o 
  -9   0   4      330.70      314.41      4.05 o 
  -8   0   4      155.08      174.04      2.30 o 
  -7   0   4     1532.57     1608.88     20.00 o 
  -6   0   4     1232.62     1383.13     17.19 o 
  -5   0   4      528.34      582.25      7.28 o 
  -4   0   4     1504.51     1734.76     18.26 o 
  -3   0   4       96.42      112.16      1.41 o 
  -2   0   4       33.22       23.50      0.36 o 
  -1   0   4      423.16      414.99      5.04 o 
   0   0   4      742.30      732.97      8.84 o 
   1   0   4      692.21      708.34      8.55 o 
   2   0   4      964.70      936.29     11.28 o 
   3   0   4     2598.18     2725.06     32.97 o 
   4   0   4       20.80       11.32      0.28 o 
   5   0   4        2.88        3.17      0.24 o 
   6   0   4       26.32       41.33      1.36 o 
   7   0   4      195.02      195.60      4.28 o 
   8   0   4        7.30        4.72      0.27 o 
   9   0   4        0.40       -0.18      0.18 o 
  10   0   4       23.84       19.95      0.51 o 
  11   0   4       12.62       12.30      0.44 o 
  12   0   4        2.77        2.30      0.48 o 
  13   0   4        1.72        2.88      0.40 o 
  14   0   4        1.02        0.12      0.39 o 
 -17   1   4        0.39       -0.10      0.30 o 
 -16   1   4        8.35        8.76      0.45 o 
 -15   1   4        9.92       10.13      0.41 o 
 -14   1   4       35.49       32.07      0.54 o 
 -13   1   4       67.91       64.33      0.82 o 
 -12   1   4       10.85       10.41      0.28 o 
 -11   1   4       59.34       60.83      0.63 o 
 -10   1   4      628.20      615.47      4.73 o 
  -9   1   4      239.21      228.61      1.95 o 
  -8   1   4      244.07      264.18      2.41 o 
  -7   1   4      239.88      244.90      2.23 o 
  -6   1   4       13.29       15.28      0.23 o 
  -5   1   4     2033.66     2233.92     19.41 o 
  -4   1   4      429.98      446.30      3.89 o 
  -3   1   4        8.02        8.15      0.12 o 
  -2   1   4       26.33       28.24      0.35 o 
  -1   1   4     1039.00     1119.26     14.01 o 
   0   1   4      800.77      812.38      6.41 o 
   1   1   4      200.12      243.57      2.12 o 
   2   1   4      479.09      496.49      3.95 o 
   3   1   4      177.41      192.39      1.58 o 
   4   1   4        6.36        4.28      0.13 o 
   5   1   4      254.37      233.41      1.92 o 
   6   1   4        0.01        0.61      0.11 o 
   7   1   4       32.63       26.38      0.37 o 
   8   1   4       36.36       39.07      0.60 o 
   9   1   4        3.81        5.19      0.20 o 
  10   1   4        0.63        0.32      0.15 o 
  11   1   4        2.69        2.47      0.22 o 
  12   1   4        5.22        4.32      0.26 o 
  13   1   4        1.47        2.64      0.36 o 
  14   1   4        1.40        1.13      0.30 o 
 -17   2   4        2.25        2.40      0.37 o 
 -16   2   4        0.00       -0.01      0.28 o 
 -15   2   4        0.17        0.27      0.27 o 
 -14   2   4        4.67        4.10      0.28 o 
 -13   2   4        5.94        6.67      0.25 o 
 -12   2   4       44.43       40.90      0.53 o 
 -11   2   4       30.11       31.54      0.44 o 
 -10   2   4       10.07        6.48      0.51 o 
  -9   2   4        0.43        0.40      0.12 o 
  -8   2   4      427.98      445.56      3.23 o 
  -7   2   4      146.88      146.80      1.17 o 
  -6   2   4       48.57       58.59      0.58 o 
  -5   2   4       16.85       15.10      0.21 o 
  -4   2   4      129.96      146.65      1.32 o 
  -3   2   4       32.16       35.23      0.36 o 
  -2   2   4        2.59        3.21      0.11 o 
  -1   2   4       52.70       50.21      0.67 o 
   0   2   4       37.81       47.04      0.49 o 
   1   2   4      413.13      461.58      3.67 o 
   2   2   4       88.58       84.25      0.80 o 
   3   2   4       44.27       45.61      0.47 o 
   4   2   4      115.26      137.16      1.16 o 
   5   2   4      462.35      462.36      4.00 o 
   6   2   4       12.80       14.17      0.22 o 
   7   2   4       37.76       36.63      0.46 o 
   8   2   4       54.24       48.77      0.58 o 
   9   2   4       19.27       19.41      0.39 o 
  10   2   4        0.36        0.10      0.17 o 
  11   2   4        3.15        3.07      0.24 o 
  12   2   4        0.11       -0.20      0.20 o 
  13   2   4        0.02       -0.11      0.28 o 
  14   2   4        7.56        7.62      0.40 o 
 -17   3   4        0.04       -0.44      0.44 o 
 -16   3   4        8.58        8.72      0.35 o 
 -15   3   4        1.31        0.68      0.23 o 
 -14   3   4        0.02       -0.17      0.17 o 
 -13   3   4        1.16        1.07      0.21 o 
 -12   3   4       26.21       25.16      0.41 o 
 -11   3   4        8.90        7.58      0.27 o 
 -10   3   4      113.35      113.39      1.04 o 
  -9   3   4      154.41      157.31      1.48 o 
  -8   3   4       60.02       58.41      0.66 o 
  -7   3   4        7.16        8.61      0.17 o 
  -6   3   4       24.62       17.13      0.22 o 
  -5   3   4      199.57      212.26      1.76 o 
  -4   3   4      191.86      200.47      1.66 o 
  -3   3   4       78.20       94.11      0.81 o 
  -2   3   4      258.37      263.95      2.10 o 
  -1   3   4     1128.60     1283.48      9.46 o 
   0   3   4       18.22       32.62      0.30 o 
   1   3   4      293.35      339.94      2.54 o 
   2   3   4        0.10        0.54      0.06 o 
   3   3   4        0.08       -0.01      0.06 o 
   4   3   4      218.63      212.58      2.25 o 
   5   3   4       28.14       20.89      0.26 o 
   6   3   4       69.23       63.44      0.62 o 
   7   3   4        6.93        7.03      0.35 o 
   8   3   4       26.31       23.55      0.41 o 
   9   3   4      140.60      137.84      1.50 o 
  10   3   4       49.88       53.14      0.73 o 
  11   3   4        1.86        1.38      0.23 o 
  12   3   4        9.47       10.09      0.37 o 
  13   3   4       23.40       21.10      0.50 o 
  14   3   4        0.17        0.59      0.26 o 
 -16   4   4        7.32        6.92      0.38 o 
 -15   4   4        5.58        7.56      0.36 o 
 -14   4   4        0.00       -0.17      0.19 o 
 -13   4   4        1.39        1.77      0.24 o 
 -12   4   4       10.15       10.43      0.31 o 
 -11   4   4       97.78      100.69      1.70 o 
 -10   4   4       57.53       56.97      0.95 o 
  -9   4   4       84.57       78.73      1.26 o 
  -8   4   4       35.49       33.18      0.76 o 
  -7   4   4      157.73      162.14      2.20 o 
  -6   4   4       23.07       24.64      0.31 o 
  -5   4   4      186.95      191.52      1.73 o 
  -4   4   4      437.99      448.06      3.62 o 
  -3   4   4      306.45      311.48      2.37 o 
  -2   4   4        0.01        0.65      0.07 o 
  -1   4   4      589.36      665.67      4.67 o 
   0   4   4     1097.32     1261.90      9.29 o 
   1   4   4       77.05       80.95      0.62 o 
   2   4   4       49.45       52.13      0.43 o 
   3   4   4      207.07      226.38      1.73 o 
   4   4   4      283.28      262.39      1.90 o 
   5   4   4       10.77       11.86      0.21 o 
   6   4   4      526.33      493.50      4.37 o 
   7   4   4       36.30       38.03      0.50 o 
   8   4   4       18.06       19.21      0.39 o 
   9   4   4        3.98        4.67      0.24 o 
  10   4   4       65.27       66.56      0.87 o 
  11   4   4        1.35        2.02      0.27 o 
  12   4   4       26.03       28.00      0.55 o 
  13   4   4        6.18        7.86      0.34 o 
  14   4   4        0.23        0.46      0.29 o 
 -16   5   4        5.32        6.64      0.37 o 
 -15   5   4        1.30        0.88      0.23 o 
 -14   5   4       10.08       10.03      0.40 o 
 -13   5   4        5.38        5.78      0.26 o 
 -12   5   4        1.70        1.01      0.18 o 
 -11   5   4        0.04        0.16      0.16 o 
 -10   5   4        0.01        0.06      0.15 o 
  -9   5   4       40.19       36.62      0.53 o 
  -8   5   4       35.42       35.63      0.82 o 
  -7   5   4       76.36       82.44      0.93 o 
  -6   5   4       58.90       58.82      0.69 o 
  -5   5   4      103.31      106.88      0.94 o 
  -4   5   4      175.33      184.21      1.55 o 
  -3   5   4      550.44      590.52      4.74 o 
  -2   5   4      491.53      503.23      4.05 o 
  -1   5   4      283.74      300.36      2.16 o 
   0   5   4      759.59      818.51      5.72 o 
   1   5   4       40.72       39.43      0.37 o 
   2   5   4       48.94       52.74      0.52 o 
   3   5   4       12.35       12.22      0.18 o 
   4   5   4       33.52       33.63      0.38 o 
   5   5   4      172.58      164.72      1.55 o 
   6   5   4       37.84       35.65      0.47 o 
   7   5   4      117.41      106.35      1.08 o 
   8   5   4        4.94        6.55      0.24 o 
   9   5   4        1.96        2.35      0.19 o 
  10   5   4       26.49       29.11      0.47 o 
  11   5   4       21.38       21.17      0.42 o 
  12   5   4        2.59        3.78      0.27 o 
  13   5   4        0.55        0.41      0.22 o 
 -16   6   4        0.79        0.84      0.29 o 
 -15   6   4        0.74        0.31      0.24 o 
 -14   6   4        2.33        2.48      0.49 o 
 -13   6   4       10.00       11.55      0.36 o 
 -12   6   4        9.87        8.49      0.32 o 
 -11   6   4        6.28        6.50      0.27 o 
 -10   6   4        0.02       -0.03      0.16 o 
  -9   6   4      145.17      144.96      2.24 o 
  -8   6   4       23.84       22.18      0.39 o 
  -7   6   4       17.91       17.76      0.34 o 
  -6   6   4      100.73      100.68      1.00 o 
  -5   6   4       95.28      100.94      0.99 o 
  -4   6   4       14.64       14.86      0.23 o 
  -3   6   4        0.23        0.80      0.09 o 
  -2   6   4       11.51       15.05      0.24 o 
  -1   6   4        7.27        7.68      0.22 o 
   0   6   4       30.16       34.94      0.33 o 
   1   6   4      130.49      144.07      1.08 o 
   2   6   4        0.96        0.62      0.08 o 
   3   6   4        0.18        0.65      0.09 o 
   4   6   4       33.26       25.87      0.41 o 
   5   6   4        6.57        7.94      0.39 o 
   6   6   4       42.39       46.00      0.56 o 
   7   6   4        4.96        4.38      0.20 o 
   8   6   4       19.58       19.73      0.36 o 
   9   6   4        4.68        3.86      0.30 o 
  10   6   4        5.07        2.82      0.23 o 
  11   6   4        2.59        2.20      0.24 o 
  12   6   4        1.17        1.12      0.24 o 
  13   6   4        1.92        2.57      0.31 o 
 -15   7   4        0.05       -0.15      0.24 o 
 -14   7   4       12.89       14.50      0.49 o 
 -13   7   4        5.25        5.01      0.30 o 
 -12   7   4        3.37        3.27      0.24 o 
 -11   7   4        1.68        1.75      0.21 o 
 -10   7   4       60.08       55.98      0.75 o 
  -9   7   4        4.21        5.08      0.23 o 
  -8   7   4       37.28       37.20      0.55 o 
  -7   7   4       26.24       24.48      0.42 o 
  -6   7   4        0.75        1.31      0.14 o 
  -5   7   4        1.51        1.48      0.14 o 
  -4   7   4       53.50       53.21      0.65 o 
  -3   7   4        7.51        7.61      0.18 o 
  -2   7   4        0.56        1.01      0.10 o 
  -1   7   4      121.73      121.37      1.23 o 
   0   7   4       18.87       14.46      0.23 o 
   1   7   4       14.67       12.46      0.23 o 
   2   7   4       53.27       49.84      0.48 o 
   3   7   4       61.65       67.03      0.58 o 
   4   7   4        2.72        1.22      0.15 o 
   5   7   4       97.86       83.15      0.91 o 
   6   7   4       12.21       11.04      0.37 o 
   7   7   4        0.85        0.43      0.15 o 
   8   7   4        0.10        0.53      0.20 o 
   9   7   4       28.20       25.85      0.48 o 
  10   7   4        1.29        1.09      0.21 o 
  11   7   4        0.16        0.35      0.22 o 
  12   7   4        4.01        4.90      0.33 o 
 -14   8   4        1.70        1.70      0.26 o 
 -13   8   4        1.92        1.55      0.25 o 
 -12   8   4        7.25        7.59      0.32 o 
 -11   8   4       15.86       18.97      0.44 o 
 -10   8   4      136.12      130.16      1.47 o 
  -9   8   4       56.20       57.72      0.78 o 
  -8   8   4        2.83        2.38      0.21 o 
  -7   8   4       54.37       53.32      0.64 o 
  -6   8   4      125.38      115.35      1.24 o 
  -5   8   4        2.66        3.12      0.18 o 
  -4   8   4      129.57      120.95      1.70 o 
  -3   8   4        1.86        1.28      0.13 o 
  -2   8   4       18.91       16.38      0.25 o 
  -1   8   4        6.97        5.66      0.19 o 
   0   8   4       22.49       22.51      0.32 o 
   1   8   4      172.54      172.30      1.62 o 
   2   8   4       62.92       59.10      0.66 o 
   3   8   4       51.36       38.88      0.55 o 
   4   8   4      334.88      326.24      2.74 o 
   5   8   4       14.25       13.27      0.30 o 
   6   8   4        2.36        1.73      0.22 o 
   7   8   4       20.80       17.13      0.35 o 
   8   8   4       36.09       38.24      0.54 o 
   9   8   4        0.08        0.12      0.19 o 
  10   8   4        0.24       -0.07      0.23 o 
  11   8   4        6.05        6.66      0.36 o 
  12   8   4        0.31        0.14      0.30 o 
 -13   9   4        0.02       -0.03      0.28 o 
 -12   9   4       20.84       22.37      0.51 o 
 -11   9   4       31.18       29.01      0.56 o 
 -10   9   4        0.75        0.30      0.22 o 
  -9   9   4        6.70        6.65      0.29 o 
  -8   9   4        0.75        0.27      0.33 o 
  -7   9   4       14.86       14.10      0.41 o 
  -6   9   4       72.44       71.01      1.20 o 
  -5   9   4       17.64       14.75      0.31 o 
  -4   9   4        0.22        0.15      0.14 o 
  -3   9   4        1.71        1.73      0.19 o 
  -2   9   4       10.51        8.25      0.23 o 
  -1   9   4       50.49       51.08      0.60 o 
   0   9   4       61.98       59.92      0.68 o 
   1   9   4       17.92       18.15      0.33 o 
   2   9   4        2.98        2.26      0.17 o 
   3   9   4       19.12       19.54      0.39 o 
   4   9   4        1.12        2.33      0.23 o 
   5   9   4        3.16        3.21      0.28 o 
   6   9   4        0.98        0.73      0.17 o 
   7   9   4        0.16        0.23      0.21 o 
   8   9   4        0.05        0.12      0.19 o 
   9   9   4        0.01        0.11      0.20 o 
  10   9   4        0.89        0.51      0.24 o 
  11   9   4        1.74        1.73      0.32 o 
 -12  10   4        6.95        7.83      0.39 o 
 -11  10   4        0.54        0.49      0.27 o 
 -10  10   4        4.85        5.60      0.34 o 
  -9  10   4       42.27       42.69      0.76 o 
  -8  10   4       33.53       31.56      0.59 o 
  -7  10   4        1.71        1.32      0.18 o 
  -6  10   4        0.78        1.03      0.17 o 
  -5  10   4        0.22        0.31      0.14 o 
  -4  10   4        1.26        1.12      0.16 o 
  -3  10   4        9.32        7.62      0.23 o 
  -2  10   4       24.47       21.08      0.37 o 
  -1  10   4        6.28        6.43      0.25 o 
   0  10   4        0.81        0.42      0.16 o 
   1  10   4        0.09       -0.01      0.15 o 
   2  10   4        7.75        6.27      0.23 o 
   3  10   4        2.78        1.14      0.19 o 
   4  10   4        0.80        1.41      0.21 o 
   5  10   4        5.10        5.71      0.31 o 
   6  10   4        0.14        0.14      0.22 o 
   7  10   4        0.43        0.47      0.22 o 
   8  10   4        1.32        1.34      0.26 o 
   9  10   4        1.05        1.05      0.27 o 
  10  10   4        0.26       -0.29      0.29 o 
 -11  11   4        3.12        2.71      0.32 o 
 -10  11   4        0.74        0.22      0.26 o 
  -9  11   4        1.64        0.86      0.26 o 
  -8  11   4        1.26        0.69      0.25 o 
  -7  11   4        6.71        5.26      0.26 o 
  -6  11   4        3.10        2.06      0.21 o 
  -5  11   4        2.36        2.59      0.22 o 
  -4  11   4        7.72        8.64      0.31 o 
  -3  11   4       12.49       13.37      0.32 o 
  -2  11   4        0.24        0.11      0.16 o 
  -1  11   4        6.21        7.59      0.29 o 
   0  11   4       11.87       14.90      0.36 o 
   1  11   4        0.35        0.63      0.20 o 
   2  11   4       30.17       30.27      0.59 o 
   3  11   4        2.84        2.16      0.24 o 
   4  11   4        2.12        2.18      0.23 o 
   5  11   4       15.70       12.46      0.42 o 
   6  11   4        0.97        2.13      0.26 o 
   7  11   4        2.88        3.10      0.29 o 
   8  11   4        2.80        2.89      0.30 o 
 -10  12   4        2.49        2.69      0.32 o 
  -9  12   4        0.84        1.56      0.29 o 
  -8  12   4        1.81        1.58      0.28 o 
  -7  12   4        0.26       -0.05      0.24 o 
  -6  12   4        1.17        1.24      0.22 o 
  -5  12   4        2.83        2.84      0.27 o 
  -4  12   4        3.67        4.21      0.32 o 
  -3  12   4        0.01       -0.21      0.21 o 
  -2  12   4        2.70        2.32      0.26 o 
  -1  12   4        0.18        0.51      0.25 o 
   0  12   4       14.93       17.03      0.54 o 
   1  12   4        9.67       10.66      0.46 o 
   2  12   4        3.64        3.03      0.41 o 
   3  12   4        0.01       -0.32      0.32 o 
   4  12   4       18.86       21.08      0.65 o 
   5  12   4        2.90        3.26      0.37 o 
   6  12   4       17.70       18.68      0.64 o 
   7  12   4        3.58        5.36      0.43 o 
  -7  13   4        0.05        0.16      0.30 o 
  -6  13   4        0.12       -0.33      0.33 o 
  -5  13   4        2.62        2.64      0.33 o 
  -4  13   4        1.04        1.18      0.38 o 
  -3  13   4        0.29        0.36      0.28 o 
  -2  13   4        8.83        9.62      0.41 o 
  -1  13   4        5.58        6.67      0.35 o 
   0  13   4        0.22        0.20      0.28 o 
   1  13   4        1.14        0.16      0.36 o 
   2  13   4        0.38        0.26      0.37 o 
   3  13   4        0.55        0.92      0.33 o 
   4  13   4        6.95        6.29      0.85 o 
   5  13   4        2.72        3.04      0.51 o 
  -3  14   4        0.52        0.79      0.32 o 
  -2  14   4        0.18        0.03      0.27 o 
  -1  14   4        0.19       -0.26      0.26 o 
   0  14   4        0.14        0.86      0.41 o 
   1  14   4        0.15        0.95      0.41 o 
 -17   1   5        8.34        7.06      0.44 o 
 -16   1   5        2.91        3.20      0.35 o 
 -15   1   5        3.07        2.08      0.30 o 
 -14   1   5        0.13       -0.01      0.19 o 
 -13   1   5       84.04       82.06      0.99 o 
 -12   1   5       15.47       17.39      0.33 o 
 -11   1   5        8.25        8.51      0.26 o 
 -10   1   5       26.15       25.27      0.53 o 
  -9   1   5        3.26        1.62      0.16 o 
  -8   1   5       13.04       12.33      0.23 o 
  -7   1   5       76.82       79.11      0.72 o 
  -6   1   5       20.33       19.05      0.27 o 
  -5   1   5      271.48      305.85      2.70 o 
  -4   1   5      992.65     1049.13      8.31 o 
  -3   1   5      254.44      241.63      3.20 o 
  -2   1   5      670.11      701.80      6.73 o 
  -1   1   5       12.28       16.45      0.29 o 
   0   1   5       10.03       12.31      0.29 o 
   1   1   5       55.68       64.23      0.62 o 
   2   1   5        6.76        5.31      0.15 o 
   3   1   5       34.23       35.88      0.40 o 
   4   1   5        2.14        0.98      0.13 o 
   5   1   5        5.35        3.30      0.14 o 
   6   1   5       55.38       44.54      0.56 o 
   7   1   5       40.48       36.91      0.47 o 
   8   1   5        2.90        3.09      0.19 o 
   9   1   5        0.97        0.86      0.20 o 
  10   1   5        5.47        5.00      0.25 o 
  11   1   5        2.74        2.51      0.23 o 
  12   1   5        3.40        3.45      0.27 o 
  13   1   5        2.22        3.21      0.32 o 
  14   1   5        0.24        0.13      0.28 o 
 -17   2   5        1.69        2.25      0.31 o 
 -16   2   5        7.07        6.39      0.36 o 
 -15   2   5        2.27        2.91      0.28 o 
 -14   2   5        0.31        0.22      0.20 o 
 -13   2   5       22.56       22.30      0.51 o 
 -12   2   5        1.93        1.82      0.18 o 
 -11   2   5       13.78       14.50      0.28 o 
 -10   2   5       96.23       93.41      0.82 o 
  -9   2   5      173.31      182.84      1.47 o 
  -8   2   5       47.77       43.64      0.66 o 
  -7   2   5      175.41      179.55      1.63 o 
  -6   2   5       35.08       43.12      0.46 o 
  -5   2   5        1.80        2.52      0.10 o 
  -4   2   5      378.18      436.51      3.82 o 
  -3   2   5        0.00       -0.06      0.06 o 
  -2   2   5        0.31        1.15      0.08 o 
  -1   2   5       63.57       66.07      0.63 o 
   0   2   5       16.85       17.87      0.27 o 
   1   2   5     1252.80     1371.70     10.82 o 
   2   2   5       14.03       14.16      0.20 o 
   3   2   5       32.30       23.92      0.30 o 
   4   2   5       30.41       37.64      0.40 o 
   5   2   5      133.63      122.69      1.07 o 
   6   2   5        0.06        0.02      0.13 o 
   7   2   5       82.50       72.83      0.72 o 
   8   2   5        1.37        1.24      0.16 o 
   9   2   5        9.40        7.19      0.28 o 
  10   2   5        0.09       -0.18      0.18 o 
  11   2   5        1.58        2.14      0.29 o 
  12   2   5        1.17        0.99      0.24 o 
  13   2   5        1.27        1.94      0.27 o 
 -17   3   5        0.22        0.31      0.31 o 
 -16   3   5        4.68        3.76      0.31 o 
 -15   3   5       13.31       13.21      0.55 o 
 -14   3   5        3.33        4.32      0.29 o 
 -13   3   5        0.27        0.48      0.18 o 
 -12   3   5        6.36        6.11      0.24 o 
 -11   3   5       94.66       91.68      1.05 o 
 -10   3   5       54.73       53.86      0.68 o 
  -9   3   5       71.31       69.06      1.00 o 
  -8   3   5       25.81       21.09      0.30 o 
  -7   3   5        0.39        1.64      0.10 o 
  -6   3   5       27.74       28.93      0.32 o 
  -5   3   5      372.48      382.65      3.12 o 
  -4   3   5      102.76      100.84      0.94 o 
  -3   3   5       19.35       19.10      0.22 o 
  -2   3   5      267.06      279.58      2.66 o 
  -1   3   5       93.72       82.48      0.71 o 
   0   3   5      175.19      183.65      2.10 o 
   1   3   5        7.60        9.06      0.15 o 
   2   3   5       53.41       65.41      0.52 o 
   3   3   5        0.46        0.24      0.07 o 
   4   3   5        2.42        4.36      0.14 o 
   5   3   5        0.98        0.67      0.11 o 
   6   3   5      424.58      406.10      3.10 o 
   7   3   5        0.74        1.22      0.16 o 
   8   3   5       52.08       49.24      0.67 o 
   9   3   5        1.13        1.40      0.20 o 
  10   3   5        4.71        6.07      0.27 o 
  11   3   5        9.38       11.22      0.37 o 
  12   3   5       19.22       18.91      0.49 o 
  13   3   5        0.34        0.81      0.25 o 
 -16   4   5        0.08       -0.16      0.25 o 
 -15   4   5        3.90        3.56      0.27 o 
 -14   4   5        0.36        0.28      0.22 o 
 -13   4   5        0.00       -0.11      0.17 o 
 -12   4   5        3.33        3.09      0.20 o 
 -11   4   5       70.48       72.48      0.93 o 
 -10   4   5       19.68       18.58      0.37 o 
  -9   4   5      126.61      117.82      1.62 o 
  -8   4   5       95.77       90.75      1.26 o 
  -7   4   5       45.60       39.20      0.45 o 
  -6   4   5        5.41        5.86      0.17 o 
  -5   4   5      262.56      284.86      2.53 o 
  -4   4   5       89.68       86.73      0.84 o 
  -3   4   5        1.45        4.52      0.13 o 
  -2   4   5      194.90      204.31      1.48 o 
  -1   4   5      169.09      211.99      1.62 o 
   0   4   5       23.68       25.03      0.25 o 
   1   4   5      101.66      102.57      0.83 o 
   2   4   5       18.81       25.84      0.28 o 
   3   4   5       61.96       70.32      0.61 o 
   4   4   5       24.39       19.41      0.26 o 
   5   4   5        1.51        3.57      0.17 o 
   6   4   5        3.86        3.21      0.16 o 
   7   4   5       36.87       36.99      0.55 o 
   8   4   5       11.97       12.39      0.37 o 
   9   4   5       10.56       10.67      0.34 o 
  10   4   5       13.63       13.18      0.38 o 
  11   4   5        0.01       -0.17      0.21 o 
  12   4   5        0.04       -0.07      0.23 o 
  13   4   5        0.23        0.00      0.23 o 
 -16   5   5        3.18        3.40      0.29 o 
 -15   5   5        7.20        7.64      0.37 o 
 -14   5   5        0.14       -0.33      0.39 o 
 -13   5   5        1.18        0.92      0.20 o 
 -12   5   5        4.78        4.54      0.24 o 
 -11   5   5        2.76        2.68      0.20 o 
 -10   5   5        3.69        3.57      0.20 o 
  -9   5   5      113.53      107.64      2.13 o 
  -8   5   5      105.27      111.28      1.47 o 
  -7   5   5       51.99       50.13      0.63 o 
  -6   5   5       48.41       50.67      0.62 o 
  -5   5   5       34.60       41.68      0.64 o 
  -4   5   5      109.46      112.21      0.99 o 
  -3   5   5       55.83       55.93      0.54 o 
  -2   5   5      150.22      157.68      1.43 o 
  -1   5   5        3.24        2.20      0.17 o 
   0   5   5      116.47      114.42      0.92 o 
   1   5   5        0.00        1.09      0.09 o 
   2   5   5       45.97       37.56      0.35 o 
   3   5   5       44.12       38.18      0.36 o 
   4   5   5      282.98      296.97      2.16 o 
   5   5   5       85.48       85.93      0.89 o 
   6   5   5      121.06      114.24      1.14 o 
   7   5   5       88.02       84.18      1.07 o 
   8   5   5       43.76       47.49      0.61 o 
   9   5   5       19.60       22.57      0.41 o 
  10   5   5       12.45       12.07      0.34 o 
  11   5   5       23.67       24.22      0.46 o 
  12   5   5        5.59        6.35      0.29 o 
  13   5   5        2.01        1.41      0.24 o 
 -16   6   5        2.40        2.24      0.31 o 
 -15   6   5        7.78        8.55      0.46 o 
 -14   6   5        5.70        6.16      0.29 o 
 -13   6   5        2.44        2.61      0.30 o 
 -12   6   5        6.87        6.30      0.36 o 
 -11   6   5        0.57        0.22      0.18 o 
 -10   6   5       86.06       81.61      1.36 o 
  -9   6   5       29.31       28.23      0.47 o 
  -8   6   5       60.96       53.17      0.68 o 
  -7   6   5        6.88        7.82      0.25 o 
  -6   6   5        0.86        1.07      0.14 o 
  -5   6   5        4.55        4.01      0.15 o 
  -4   6   5       27.10       24.42      0.34 o 
  -3   6   5        0.01        0.02      0.08 o 
  -2   6   5       75.54       71.46      0.67 o 
  -1   6   5        2.88        2.02      0.11 o 
   0   6   5       10.70       10.73      0.20 o 
   1   6   5      287.63      282.50      2.04 o 
   2   6   5      245.78      242.91      1.69 o 
   3   6   5       14.06       14.74      0.40 o 
   4   6   5        0.88        1.40      0.15 o 
   5   6   5      181.18      183.97      1.73 o 
   6   6   5       21.33       20.76      0.42 o 
   7   6   5       23.59       18.89      0.36 o 
   8   6   5        3.81        3.75      0.23 o 
   9   6   5        2.65        2.93      0.23 o 
  10   6   5        0.01        0.25      0.20 o 
  11   6   5        1.62        1.78      0.24 o 
  12   6   5        0.70        0.74      0.24 o 
 -15   7   5        0.08        0.13      0.32 o 
 -14   7   5        2.36        2.44      0.29 o 
 -13   7   5        2.50        2.21      0.27 o 
 -12   7   5       27.73       29.67      0.61 o 
 -11   7   5        1.42        1.68      0.29 o 
 -10   7   5       91.99       92.63      1.28 o 
  -9   7   5        0.22        0.17      0.18 o 
  -8   7   5      104.09      101.39      1.16 o 
  -7   7   5       67.40       63.72      0.79 o 
  -6   7   5       88.62       86.74      0.90 o 
  -5   7   5        0.52        0.37      0.12 o 
  -4   7   5        6.75        6.60      0.19 o 
  -3   7   5       59.53       62.65      0.63 o 
  -2   7   5       98.76       91.34      0.84 o 
  -1   7   5       97.93       92.25      0.86 o 
   0   7   5       36.48       44.53      0.42 o 
   1   7   5       15.59       17.12      0.26 o 
   2   7   5       50.65       48.42      0.56 o 
   3   7   5        8.98        7.31      0.26 o 
   4   7   5        7.10        4.17      0.19 o 
   5   7   5        0.04       -0.04      0.14 o 
   6   7   5       12.35       13.13      0.30 o 
   7   7   5        2.43        1.75      0.17 o 
   8   7   5        0.33       -0.06      0.19 o 
   9   7   5        1.00        1.57      0.21 o 
  10   7   5        0.25       -0.09      0.20 o 
  11   7   5        0.70        0.88      0.23 o 
 -14   8   5       10.22       10.62      0.45 o 
 -13   8   5        0.00       -0.24      0.25 o 
 -12   8   5        2.71        3.59      0.30 o 
 -11   8   5        0.25        0.44      0.25 o 
 -10   8   5        7.51        7.75      0.47 o 
  -9   8   5        0.03       -0.21      0.21 o 
  -8   8   5       36.51       35.56      0.66 o 
  -7   8   5        6.61        8.15      0.33 o 
  -6   8   5        0.00       -0.14      0.16 o 
  -5   8   5        0.87        0.18      0.16 o 
  -4   8   5       18.83       18.49      0.37 o 
  -3   8   5        7.22        5.96      0.27 o 
  -2   8   5        5.40        4.72      0.16 o 
  -1   8   5        0.79        1.11      0.11 o 
   0   8   5        1.14        0.64      0.12 o 
   1   8   5       13.56       11.28      0.27 o 
   2   8   5        2.69        2.25      0.16 o 
   3   8   5       41.64       46.88      0.58 o 
   4   8   5        0.01        0.29      0.15 o 
   5   8   5       10.08        8.70      0.29 o 
   6   8   5       11.55       11.70      0.30 o 
   7   8   5        1.45        2.12      0.19 o 
   8   8   5        1.51        2.46      0.20 o 
   9   8   5        2.78        2.80      0.38 o 
  10   8   5        2.25        3.42      0.27 o 
  11   8   5        0.66        0.21      0.26 o 
 -13   9   5        0.01       -0.27      0.27 o 
 -12   9   5        1.00        1.37      0.38 o 
 -11   9   5       13.38       13.89      0.46 o 
 -10   9   5       13.68       13.06      0.44 o 
  -9   9   5        4.03        3.00      0.27 o 
  -8   9   5       14.79       13.95      0.42 o 
  -7   9   5       37.04       36.62      0.57 o 
  -6   9   5       46.53       47.22      0.67 o 
  -5   9   5        7.40        7.94      0.33 o 
  -4   9   5        4.12        3.49      0.21 o 
  -3   9   5        4.85        4.55      0.22 o 
  -2   9   5       26.37       26.62      0.57 o 
  -1   9   5        0.70        0.41      0.13 o 
   0   9   5       10.80        7.32      0.25 o 
   1   9   5        0.53        0.29      0.16 o 
   2   9   5        6.28        5.94      0.29 o 
   3   9   5       22.60       19.25      0.41 o 
   4   9   5        2.88        2.56      0.25 o 
   5   9   5        1.19        2.00      0.31 o 
   6   9   5        4.50        3.02      0.23 o 
   7   9   5        7.25        8.83      0.37 o 
   8   9   5        0.02        0.14      0.27 o 
   9   9   5        0.53        0.56      0.64 o 
  10   9   5        1.53        0.42      0.40 o 
 -12  10   5        0.04        0.13      0.27 o 
 -11  10   5        8.23       10.03      0.43 o 
 -10  10   5        3.09        2.59      0.30 o 
  -9  10   5       26.74       23.44      0.57 o 
  -8  10   5       18.02       17.70      0.48 o 
  -7  10   5       11.30       11.10      0.35 o 
  -6  10   5        7.26        7.11      0.34 o 
  -5  10   5       32.92       26.87      0.48 o 
  -4  10   5        7.41        6.77      0.28 o 
  -3  10   5        0.99        0.65      0.22 o 
  -2  10   5        4.59        4.74      0.27 o 
  -1  10   5        9.79        7.56      0.29 o 
   0  10   5        5.01        4.94      0.23 o 
   1  10   5        4.67        7.03      0.27 o 
   2  10   5       43.70       42.15      0.71 o 
   3  10   5        4.75        4.18      0.24 o 
   4  10   5        0.04       -0.01      0.21 o 
   5  10   5       16.06       14.82      0.44 o 
   6  10   5        2.98        3.02      0.33 o 
   7  10   5        2.18        1.83      0.32 o 
   8  10   5        4.70        5.65      0.44 o 
   9  10   5        0.48       -0.40      0.40 o 
 -11  11   5        0.02       -0.20      0.26 o 
 -10  11   5        0.75        0.49      0.27 o 
  -9  11   5        3.09        2.87      0.30 o 
  -8  11   5        0.18        0.07      0.33 o 
  -7  11   5        0.64        0.87      0.22 o 
  -6  11   5        0.23        0.03      0.20 o 
  -5  11   5        0.01       -0.07      0.19 o 
  -4  11   5        0.40        0.32      0.18 o 
  -3  11   5        0.65        0.27      0.21 o 
  -2  11   5        1.05        0.14      0.21 o 
  -1  11   5        6.08        6.52      0.27 o 
   0  11   5        8.83        9.48      0.33 o 
   1  11   5        0.51        0.27      0.25 o 
   2  11   5        1.38        0.90      0.22 o 
   3  11   5        0.21        0.17      0.23 o 
   4  11   5        3.97        3.81      0.34 o 
   5  11   5        3.19        2.83      0.34 o 
   6  11   5        3.18        2.18      0.45 o 
   7  11   5        0.01       -0.20      0.30 o 
  -9  12   5        1.01        0.80      0.29 o 
  -8  12   5        1.62        2.10      0.29 o 
  -7  12   5        0.68        0.38      0.27 o 
  -6  12   5        3.85        4.82      0.28 o 
  -5  12   5        0.66        0.34      0.25 o 
  -4  12   5        2.18        2.63      0.27 o 
  -3  12   5        0.51        0.76      0.24 o 
  -2  12   5        5.16        6.78      0.32 o 
  -1  12   5        0.00       -0.14      0.22 o 
   0  12   5        2.39        2.98      0.28 o 
   1  12   5        0.11       -0.15      0.27 o 
   2  12   5        2.61        2.61      0.46 o 
   3  12   5        2.32        3.32      0.36 o 
   4  12   5        4.36        3.14      0.38 o 
   5  12   5        0.12        0.28      0.40 o 
   6  12   5       13.01       16.61      0.89 o 
  -7  13   5        0.67        0.53      0.33 o 
  -6  13   5        2.95        3.48      0.32 o 
  -5  13   5        0.04       -0.17      0.29 o 
  -4  13   5        5.24        5.89      0.39 o 
  -3  13   5        1.46        2.43      0.35 o 
  -2  13   5        2.56        2.00      0.32 o 
  -1  13   5        1.52        2.56      0.40 o 
   0  13   5        0.04        0.41      0.31 o 
   1  13   5        0.01        0.17      0.31 o 
   2  13   5        2.07        1.99      0.36 o 
   3  13   5        1.42        3.49      0.41 o 
 -17   0   6       21.20       19.14      1.13 o 
 -16   0   6        5.09        4.98      0.69 o 
 -15   0   6       11.81       12.16      0.60 o 
 -14   0   6      159.98      158.70      2.70 o 
 -13   0   6      113.85      112.45      1.65 o 
 -12   0   6       41.46       43.33      0.79 o 
 -11   0   6       27.61       24.50      0.54 o 
 -10   0   6       15.56       20.34      0.48 o 
  -9   0   6        0.50        0.43      0.22 o 
  -8   0   6        0.90        1.21      0.14 o 
  -7   0   6      229.40      274.21      3.47 o 
  -6   0   6       13.90       13.46      0.36 o 
  -5   0   6        9.21        8.48      0.22 o 
  -4   0   6      434.40      425.90      5.20 o 
  -3   0   6       40.16       34.51      0.51 o 
  -2   0   6       89.74       73.98      0.86 o 
  -1   0   6     1355.90     1481.80     22.01 o 
   0   0   6      247.98      261.10      3.23 o 
   1   0   6      113.86      141.33      1.81 o 
   2   0   6      397.41      445.36      5.45 o 
   3   0   6       66.60       78.24      1.09 o 
   4   0   6        3.88        3.23      0.19 o 
   5   0   6       59.67       54.71      0.85 o 
   6   0   6      430.28      410.40      5.11 o 
   7   0   6       15.03       11.35      0.40 o 
   8   0   6       42.22       41.25      0.77 o 
   9   0   6        6.24        5.05      0.32 o 
  10   0   6       10.79       12.70      0.46 o 
  11   0   6        0.32        0.02      0.81 o 
  12   0   6       22.55       23.47      0.80 o 
  13   0   6        0.34       -0.32      0.50 o 
 -17   1   6       14.44       15.68      0.58 o 
 -16   1   6        0.07        0.03      0.34 o 
 -15   1   6        7.61        8.95      0.50 o 
 -14   1   6        3.96        4.12      0.25 o 
 -13   1   6        1.49        1.65      0.31 o 
 -12   1   6       50.07       52.52      0.63 o 
 -11   1   6       43.47       43.48      0.54 o 
 -10   1   6       97.33       94.76      0.89 o 
  -9   1   6       10.25       14.38      0.24 o 
  -8   1   6       17.02       17.87      0.27 o 
  -7   1   6       22.35       19.37      0.28 o 
  -6   1   6       16.94       20.82      0.25 o 
  -5   1   6      183.80      185.06      1.64 o 
  -4   1   6      834.71      893.51      8.48 o 
  -3   1   6        6.68        4.16      0.14 o 
  -2   1   6       13.92       14.66      0.21 o 
  -1   1   6      218.43      235.96      2.26 o 
   0   1   6        4.73        6.80      0.16 o 
   1   1   6        0.20        1.22      0.09 o 
   2   1   6       28.29       28.50      0.35 o 
   3   1   6        0.00        0.69      0.10 o 
   4   1   6       18.46       19.58      0.30 o 
   5   1   6        1.33        0.92      0.14 o 
   6   1   6       13.53       11.15      0.36 o 
   7   1   6      129.25      123.65      1.45 o 
   8   1   6        0.80        0.96      0.18 o 
   9   1   6        3.37        3.18      0.20 o 
  10   1   6        0.88        0.80      0.20 o 
  11   1   6        3.22        3.76      0.26 o 
  12   1   6        0.01        0.07      0.26 o 
  13   1   6        1.08        0.69      0.45 o 
 -17   2   6        2.76        3.00      0.36 o 
 -16   2   6        4.66        5.15      0.33 o 
 -15   2   6       24.56       22.19      0.44 o 
 -14   2   6        1.12        1.24      0.22 o 
 -13   2   6        0.05        0.04      0.15 o 
 -12   2   6        9.41        8.83      0.29 o 
 -11   2   6      143.71      136.95      1.47 o 
 -10   2   6        5.06        4.78      0.25 o 
  -9   2   6       19.03       20.49      0.31 o 
  -8   2   6       21.55       18.88      0.28 o 
  -7   2   6       24.20       27.49      0.45 o 
  -6   2   6        1.47        1.88      0.10 o 
  -5   2   6       32.64       35.51      0.36 o 
  -4   2   6      153.38      171.88      1.69 o 
  -3   2   6       24.64       32.48      0.40 o 
  -2   2   6      245.12      245.26      2.35 o 
  -1   2   6      107.89      104.33      0.97 o 
   0   2   6       48.29       59.34      0.56 o 
   1   2   6      366.50      392.93      3.41 o 
   2   2   6      325.48      343.40      3.00 o 
   3   2   6        4.31        3.44      0.13 o 
   4   2   6       37.66       37.92      0.45 o 
   5   2   6       34.34       28.95      0.40 o 
   6   2   6       11.38       12.67      0.29 o 
   7   2   6       16.37       17.14      0.49 o 
   8   2   6        4.13        4.78      0.22 o 
   9   2   6        0.13        0.06      0.18 o 
  10   2   6       11.00       10.10      0.38 o 
  11   2   6        5.74        5.32      0.29 o 
  12   2   6        0.84        0.73      0.24 o 
  13   2   6        0.08       -0.27      0.27 o 
 -17   3   6        0.89        0.96      0.69 o 
 -16   3   6        6.75        5.89      0.35 o 
 -15   3   6        3.10        3.59      0.53 o 
 -14   3   6        5.98        5.53      0.30 o 
 -13   3   6        0.26        0.12      0.17 o 
 -12   3   6        8.04        9.36      0.40 o 
 -11   3   6        0.45        1.03      0.17 o 
 -10   3   6        2.45        1.99      0.17 o 
  -9   3   6       42.51       39.17      0.60 o 
  -8   3   6      133.11      127.52      1.21 o 
  -7   3   6       70.87       71.63      0.73 o 
  -6   3   6        3.32        3.56      0.13 o 
  -5   3   6       21.26       20.48      0.26 o 
  -4   3   6      252.01      289.99      2.57 o 
  -3   3   6        3.98        4.86      0.30 o 
  -2   3   6      142.03      149.87      1.48 o 
  -1   3   6        2.16        1.58      0.10 o 
   0   3   6      324.96      328.33      2.98 o 
   1   3   6       23.12       25.58      0.30 o 
   2   3   6      327.54      335.23      2.72 o 
   3   3   6        4.85        5.06      0.16 o 
   4   3   6        1.71        1.63      0.16 o 
   5   3   6      653.01      651.32      5.22 o 
   6   3   6      317.33      301.86      2.70 o 
   7   3   6       19.69       17.64      0.35 o 
   8   3   6       18.55       16.67      0.39 o 
   9   3   6       82.81       80.39      1.00 o 
  10   3   6        3.19        2.72      0.25 o 
  11   3   6        6.57        6.27      0.30 o 
  12   3   6        0.31        0.02      0.24 o 
  13   3   6        0.81        0.55      0.26 o 
 -16   4   6        0.86        0.57      0.26 o 
 -15   4   6        0.04       -0.29      0.29 o 
 -14   4   6        0.07       -0.06      0.20 o 
 -13   4   6        1.93        1.50      0.21 o 
 -12   4   6        7.58        6.38      0.26 o 
 -11   4   6        7.49        7.92      0.28 o 
 -10   4   6       60.22       56.10      0.93 o 
  -9   4   6       85.32       83.57      0.96 o 
  -8   4   6       62.48       61.45      0.74 o 
  -7   4   6        0.81        0.58      0.11 o 
  -6   4   6       35.94       37.77      0.49 o 
  -5   4   6       41.08       39.91      0.50 o 
  -4   4   6      611.53      654.56      7.39 o 
  -3   4   6      514.08      528.07      5.58 o 
  -2   4   6        4.65        3.47      0.18 o 
  -1   4   6        1.16        4.13      0.13 o 
   0   4   6        3.30        3.84      0.11 o 
   1   4   6        0.01        1.18      0.08 o 
   2   4   6       18.64       16.49      0.23 o 
   3   4   6      583.43      561.21      4.49 o 
   4   4   6       71.05       71.98      0.65 o 
   5   4   6        9.12        9.64      0.24 o 
   6   4   6       46.67       48.57      0.60 o 
   7   4   6       40.62       43.49      0.63 o 
   8   4   6        0.00        0.25      0.19 o 
   9   4   6       64.74       65.39      0.86 o 
  10   4   6        8.29       11.44      0.39 o 
  11   4   6        0.72        0.90      0.24 o 
  12   4   6        1.03        1.69      0.26 o 
 -16   5   6        0.40        0.16      0.26 o 
 -15   5   6        0.01       -0.25      0.29 o 
 -14   5   6        7.53        7.46      0.34 o 
 -13   5   6        0.02       -0.12      0.20 o 
 -12   5   6        7.54        7.78      0.33 o 
 -11   5   6        0.24       -0.05      0.18 o 
 -10   5   6       51.60       53.66      0.96 o 
  -9   5   6      180.15      177.62      2.09 o 
  -8   5   6      153.71      142.61      1.71 o 
  -7   5   6       23.63       24.77      0.46 o 
  -6   5   6       69.26       64.79      0.75 o 
  -5   5   6      293.80      292.33      2.87 o 
  -4   5   6       65.29       64.66      0.74 o 
  -3   5   6       11.10       10.20      0.21 o 
  -2   5   6       12.99       14.46      0.31 o 
  -1   5   6      130.89      137.22      1.28 o 
   0   5   6       30.30       35.90      0.40 o 
   1   5   6        3.31        6.68      0.17 o 
   2   5   6       84.16       84.33      0.72 o 
   3   5   6       16.23       13.10      0.25 o 
   4   5   6       76.43       67.63      0.66 o 
   5   5   6       29.05       34.98      0.44 o 
   6   5   6       62.53       63.04      0.75 o 
   7   5   6       10.52        9.81      0.31 o 
   8   5   6       19.77       22.36      0.40 o 
   9   5   6        0.21        0.51      0.19 o 
  10   5   6        6.27        7.01      0.28 o 
  11   5   6        0.17       -0.21      0.21 o 
  12   5   6        0.00        0.16      0.23 o 
 -15   6   6        3.34        3.51      0.37 o 
 -14   6   6        8.62        9.78      0.47 o 
 -13   6   6        0.57        0.57      0.23 o 
 -12   6   6       22.45       20.15      0.71 o 
 -11   6   6        0.06        0.23      0.20 o 
 -10   6   6       44.06       45.56      0.83 o 
  -9   6   6        9.67        8.40      0.33 o 
  -8   6   6        6.65        5.90      0.27 o 
  -7   6   6        0.33       -0.16      0.16 o 
  -6   6   6        5.75        6.32      0.28 o 
  -5   6   6        0.01       -0.07      0.13 o 
  -4   6   6      193.75      196.74      2.49 o 
  -3   6   6        0.81        0.78      0.13 o 
  -2   6   6        0.00        0.11      0.13 o 
  -1   6   6        2.64        3.58      0.16 o 
   0   6   6       13.29       11.55      0.48 o 
   1   6   6       36.54       30.19      0.40 o 
   2   6   6       50.57       46.18      0.44 o 
   3   6   6       24.83       29.24      0.38 o 
   4   6   6        0.38        0.06      0.14 o 
   5   6   6       43.70       48.77      0.59 o 
   6   6   6        1.12        1.29      0.17 o 
   7   6   6        0.34       -0.16      0.18 o 
   8   6   6        0.08        0.39      0.19 o 
   9   6   6        0.11        0.16      0.19 o 
  10   6   6        0.85        1.35      0.27 o 
  11   6   6        1.92        2.31      0.30 o 
 -15   7   6        3.71        3.91      0.51 o 
 -14   7   6        2.71        2.64      0.30 o 
 -13   7   6        4.92        4.18      0.42 o 
 -12   7   6        1.66        2.08      0.26 o 
 -11   7   6       25.77       26.90      0.64 o 
 -10   7   6       28.27       26.63      0.64 o 
  -9   7   6        3.07        2.53      0.24 o 
  -8   7   6       57.10       61.08      0.89 o 
  -7   7   6       64.48       65.25      0.92 o 
  -6   7   6        1.79        2.61      0.21 o 
  -5   7   6       26.71       28.03      0.45 o 
  -4   7   6       56.87       52.54      0.68 o 
  -3   7   6       24.10       19.71      0.33 o 
  -2   7   6        6.51        5.97      0.20 o 
  -1   7   6        0.76       -0.02      0.14 o 
   0   7   6        0.24        0.75      0.13 o 
   1   7   6        4.01        3.96      0.16 o 
   2   7   6       19.13       12.64      0.29 o 
   3   7   6       71.77       65.10      0.82 o 
   4   7   6        2.39        1.59      0.19 o 
   5   7   6        4.37        4.67      0.20 o 
   6   7   6       13.07       13.48      0.32 o 
   7   7   6       17.89       17.99      0.45 o 
   8   7   6        4.32        4.41      0.28 o 
   9   7   6        0.03        0.26      0.24 o 
  10   7   6        2.87        5.46      0.35 o 
  11   7   6        1.99        1.97      0.31 o 
 -14   8   6       19.64       21.53      1.00 o 
 -13   8   6       13.46       13.89      0.48 o 
 -12   8   6       13.13       13.69      0.46 o 
 -11   8   6        1.87        2.13      0.27 o 
 -10   8   6        2.44        1.60      0.25 o 
  -9   8   6       17.45       15.91      0.43 o 
  -8   8   6       18.18       18.10      0.46 o 
  -7   8   6        0.84        0.72      0.21 o 
  -6   8   6       70.72       67.48      0.85 o 
  -5   8   6       24.23       25.84      0.45 o 
  -4   8   6      192.62      176.47      2.49 o 
  -3   8   6       90.38       91.95      1.27 o 
  -2   8   6        3.70        5.13      0.23 o 
  -1   8   6      124.02      112.57      1.04 o 
   0   8   6      150.52      127.35      1.53 o 
   1   8   6       28.51       25.67      0.44 o 
   2   8   6        3.16        5.04      0.23 o 
   3   8   6       13.63       14.94      0.38 o 
   4   8   6       11.33        8.66      0.28 o 
   5   8   6        3.16        5.04      0.25 o 
   6   8   6        7.51        9.41      0.32 o 
   7   8   6        5.62        7.67      0.31 o 
   8   8   6        0.07        0.14      0.27 o 
   9   8   6        0.80        0.12      0.25 o 
  10   8   6        0.50        0.92      0.27 o 
 -13   9   6        0.07        0.18      0.27 o 
 -12   9   6        0.31        0.27      0.26 o 
 -11   9   6        9.57       10.73      0.44 o 
 -10   9   6       39.42       39.34      1.15 o 
  -9   9   6        1.19        1.52      0.26 o 
  -8   9   6        9.37       10.41      0.39 o 
  -7   9   6       13.22       12.68      0.41 o 
  -6   9   6        2.77        2.61      0.22 o 
  -5   9   6       85.11       83.22      1.01 o 
  -4   9   6       20.33       19.69      0.40 o 
  -3   9   6        0.90        0.72      0.17 o 
  -2   9   6       13.90       11.44      0.28 o 
  -1   9   6        0.31        0.35      0.15 o 
   0   9   6        4.34        3.59      0.21 o 
   1   9   6        0.06        0.36      0.16 o 
   2   9   6        0.02       -0.16      0.16 o 
   3   9   6        4.27        3.75      0.23 o 
   4   9   6        0.65       -0.08      0.18 o 
   5   9   6        3.50        3.98      0.26 o 
   6   9   6        0.48        0.63      0.19 o 
   7   9   6        7.39        5.56      0.29 o 
   8   9   6        1.78        1.44      0.33 o 
   9   9   6        0.01        0.02      0.42 o 
 -12  10   6        4.47        4.67      0.35 o 
 -11  10   6        2.87        2.13      0.30 o 
 -10  10   6        0.12       -0.25      0.25 o 
  -9  10   6        0.16       -0.17      0.24 o 
  -8  10   6        2.82        2.33      0.27 o 
  -7  10   6        1.45        1.49      0.23 o 
  -6  10   6        2.59        3.43      0.28 o 
  -5  10   6       16.27       15.86      0.39 o 
  -4  10   6        1.14        1.68      0.21 o 
  -3  10   6        7.53        7.90      0.30 o 
  -2  10   6        5.84        6.32      0.29 o 
  -1  10   6        3.49        4.15      0.26 o 
   0  10   6        0.05       -0.15      0.20 o 
   1  10   6       11.55       11.95      0.45 o 
   2  10   6        1.42        1.13      0.21 o 
   3  10   6        0.03       -0.17      0.17 o 
   4  10   6        0.61        0.50      0.21 o 
   5  10   6        2.49        2.47      0.25 o 
   6  10   6        0.47        0.41      0.22 o 
   7  10   6        0.51        0.34      0.27 o 
   8  10   6        0.17       -0.06      0.42 o 
 -11  11   6        0.00       -0.21      0.27 o 
 -10  11   6        0.29        0.08      0.27 o 
  -9  11   6        4.29        3.86      0.32 o 
  -8  11   6       24.35       24.09      0.58 o 
  -7  11   6        6.79        5.53      0.29 o 
  -6  11   6        0.05        0.01      0.20 o 
  -5  11   6       15.44       14.25      0.39 o 
  -4  11   6        0.47        0.22      0.23 o 
  -3  11   6        3.65        2.62      0.26 o 
  -2  11   6        1.03        1.39      0.24 o 
  -1  11   6        0.08        0.25      0.22 o 
   0  11   6        5.06        5.84      0.30 o 
   1  11   6        0.40       -0.25      0.31 o 
   2  11   6        0.35        0.27      0.23 o 
   3  11   6        0.62       -0.02      0.19 o 
   4  11   6        0.01        0.17      0.25 o 
   5  11   6        3.48        2.97      0.32 o 
   6  11   6        9.96       11.98      0.46 o 
  -9  12   6       11.31       11.33      0.47 o 
  -8  12   6        2.53        2.03      0.30 o 
  -7  12   6        6.97        6.21      0.32 o 
  -6  12   6       10.82       12.01      0.40 o 
  -5  12   6        0.98        1.19      0.27 o 
  -4  12   6       23.14       23.86      0.57 o 
  -3  12   6       15.57       19.44      0.51 o 
  -2  12   6        2.21        2.83      0.28 o 
  -1  12   6        0.74        0.96      0.25 o 
   0  12   6        0.07       -0.27      0.27 o 
   1  12   6        0.60       -0.06      0.91 o 
   2  12   6        2.37        1.85      0.33 o 
   3  12   6        4.69        6.55      0.44 o 
   4  12   6        9.00       10.27      0.46 o 
   5  12   6        0.53        1.18      0.44 o 
  -6  13   6        0.86        0.49      0.28 o 
  -5  13   6        3.58        4.17      0.34 o 
  -4  13   6        1.39        2.40      0.31 o 
  -3  13   6        1.46        1.03      0.32 o 
  -2  13   6        2.79        2.57      0.35 o 
  -1  13   6        0.50       -0.13      0.39 o 
   0  13   6        0.04       -0.27      0.38 o 
   1  13   6        0.33       -0.10      0.38 o 
   2  13   6        0.02       -0.36      0.36 o 
 -17   1   7        0.61       -0.28      0.56 o 
 -16   1   7        2.85        2.92      0.61 o 
 -15   1   7        5.82        7.01      0.34 o 
 -14   1   7       23.81       26.26      0.55 o 
 -13   1   7        0.23        0.23      0.17 o 
 -12   1   7        0.15        0.19      0.14 o 
 -11   1   7        7.27        8.38      0.24 o 
 -10   1   7       26.25       20.59      0.52 o 
  -9   1   7       24.87       25.81      0.33 o 
  -8   1   7        0.01        0.10      0.09 o 
  -7   1   7      147.40      143.94      1.46 o 
  -6   1   7        0.03        0.14      0.09 o 
  -5   1   7      205.05      212.23      2.08 o 
  -4   1   7       16.49       15.98      0.26 o 
  -3   1   7       35.18       35.92      0.47 o 
  -2   1   7       51.07       49.44      0.51 o 
  -1   1   7       47.27       53.31      0.60 o 
   0   1   7       27.72       23.08      0.33 o 
   1   1   7       44.94       51.56      0.60 o 
   2   1   7       24.44       23.26      0.32 o 
   3   1   7       58.69       54.15      0.59 o 
   4   1   7        9.46        9.13      0.23 o 
   5   1   7        5.01        5.96      0.21 o 
   6   1   7      137.00      131.50      1.29 o 
   7   1   7       40.23       35.92      0.50 o 
   8   1   7       25.77       22.79      0.37 o 
   9   1   7        5.05        6.56      0.23 o 
  10   1   7        9.92       10.47      0.37 o 
  11   1   7        0.13        0.21      0.22 o 
  12   1   7        8.23        8.83      0.41 o 
 -17   2   7        1.83        2.06      0.61 o 
 -16   2   7       13.94       15.19      0.57 o 
 -15   2   7        6.07        7.76      0.41 o 
 -14   2   7        0.72        1.23      0.22 o 
 -13   2   7        7.78        9.34      0.52 o 
 -12   2   7        0.23       -0.01      0.17 o 
 -11   2   7       68.84       65.83      0.91 o 
 -10   2   7       73.70       66.84      0.99 o 
  -9   2   7       42.66       34.27      0.53 o 
  -8   2   7        1.02        1.25      0.13 o 
  -7   2   7      104.49      117.18      1.12 o 
  -6   2   7       18.53       17.71      0.29 o 
  -5   2   7      126.20      124.68      1.27 o 
  -4   2   7       45.31       44.77      0.53 o 
  -3   2   7      174.61      185.28      1.83 o 
  -2   2   7       14.94       20.27      0.30 o 
  -1   2   7       20.97       18.09      0.24 o 
   0   2   7      102.54      103.74      1.07 o 
   1   2   7       27.40       27.05      0.38 o 
   2   2   7       42.67       37.13      0.48 o 
   3   2   7       26.60       27.77      0.41 o 
   4   2   7        1.14        1.28      0.29 o 
   5   2   7       44.98       44.63      0.54 o 
   6   2   7       34.66       34.56      0.50 o 
   7   2   7      154.09      148.93      1.44 o 
   8   2   7        2.57        1.87      0.17 o 
   9   2   7        0.00       -0.19      0.20 o 
  10   2   7        2.36        2.32      0.24 o 
  11   2   7       10.64       12.79      0.51 o 
  12   2   7        1.86        1.30      0.29 o 
 -17   3   7        0.08       -0.33      0.33 o 
 -16   3   7        2.86        3.31      0.30 o 
 -15   3   7        0.60        0.48      0.29 o 
 -14   3   7        0.82        1.64      0.23 o 
 -13   3   7        6.04        6.17      0.29 o 
 -12   3   7        9.63       10.11      0.49 o 
 -11   3   7        7.29        6.72      0.38 o 
 -10   3   7        5.69        3.07      0.21 o 
  -9   3   7        0.56        0.25      0.13 o 
  -8   3   7       30.22       28.58      0.47 o 
  -7   3   7       16.83       15.06      0.32 o 
  -6   3   7        0.81        0.61      0.22 o 
  -5   3   7       73.94       76.26      0.93 o 
  -4   3   7      208.81      204.46      2.01 o 
  -3   3   7       73.16       67.16      0.74 o 
  -2   3   7       58.31       57.82      0.65 o 
  -1   3   7      229.79      220.06      2.15 o 
   0   3   7        0.13        1.69      0.26 o 
   1   3   7       10.69        5.01      0.20 o 
   2   3   7       24.70       18.19      0.36 o 
   3   3   7      178.88      184.28      2.05 o 
   4   3   7       79.42       75.21      0.87 o 
   5   3   7       44.41       36.33      0.53 o 
   6   3   7       14.10       14.90      0.36 o 
   7   3   7        0.10        0.25      0.18 o 
   8   3   7        4.10        3.90      0.28 o 
   9   3   7       23.70       22.70      0.58 o 
  10   3   7        1.00        0.01      0.25 o 
  11   3   7        0.04        0.26      0.26 o 
  12   3   7        2.33        3.92      0.33 o 
 -16   4   7        0.81        0.41      0.30 o 
 -15   4   7        0.22        0.03      0.27 o 
 -14   4   7        0.56        0.51      0.27 o 
 -13   4   7        0.00       -0.20      0.20 o 
 -12   4   7        6.22        5.83      0.28 o 
 -11   4   7       18.06       15.63      0.40 o 
 -10   4   7       18.11       19.02      0.42 o 
  -9   4   7       11.34       11.40      0.34 o 
  -8   4   7        7.54        7.69      0.29 o 
  -7   4   7       10.56       12.47      0.28 o 
  -6   4   7      192.35      186.79      1.90 o 
  -5   4   7       19.33       21.16      0.32 o 
  -4   4   7       35.21       36.56      0.48 o 
  -3   4   7      284.51      278.50      2.70 o 
  -2   4   7       50.43       52.98      0.67 o 
  -1   4   7       26.26       19.98      0.29 o 
   0   4   7        0.36       -0.01      0.09 o 
   1   4   7       28.10       24.14      0.32 o 
   2   4   7        0.92        0.14      0.12 o 
   3   4   7      126.04      114.22      1.24 o 
   4   4   7        4.23        5.89      0.21 o 
   5   4   7        6.37        7.34      0.30 o 
   6   4   7       22.62       22.45      0.64 o 
   7   4   7        2.40        1.50      0.23 o 
   8   4   7        3.92        4.80      0.31 o 
   9   4   7        3.76        3.69      0.29 o 
  10   4   7        0.17       -0.04      0.24 o 
  11   4   7        0.92        0.38      0.26 o 
 -16   5   7        0.01       -0.29      0.29 o 
 -15   5   7        7.59        7.46      0.41 o 
 -14   5   7        4.74        4.80      0.30 o 
 -13   5   7        0.01       -0.09      0.21 o 
 -12   5   7        3.44        2.56      0.24 o 
 -11   5   7       10.06        9.41      0.41 o 
 -10   5   7        4.05        3.69      0.24 o 
  -9   5   7        1.70        2.01      0.21 o 
  -8   5   7        1.86        2.15      0.20 o 
  -7   5   7        7.39        7.94      0.29 o 
  -6   5   7       49.60       50.04      0.63 o 
  -5   5   7       50.51       49.75      0.57 o 
  -4   5   7       61.81       54.63      0.66 o 
  -3   5   7       69.96       73.92      0.84 o 
  -2   5   7       30.08       25.23      0.36 o 
  -1   5   7       11.63       13.78      0.31 o 
   0   5   7      224.50      217.77      1.97 o 
   1   5   7        0.26        0.70      0.11 o 
   2   5   7       77.92       76.88      0.80 o 
   3   5   7        8.17        6.98      0.23 o 
   4   5   7       47.38       44.50      0.54 o 
   5   5   7        0.63        0.98      0.17 o 
   6   5   7        0.23        0.13      0.20 o 
   7   5   7       13.74       13.56      0.41 o 
   8   5   7        0.26       -0.22      0.22 o 
   9   5   7        0.16        0.25      0.25 o 
  10   5   7        4.25        6.40      0.35 o 
  11   5   7        0.59        0.73      0.28 o 
 -15   6   7        0.09       -0.12      0.25 o 
 -14   6   7        0.13        0.02      0.28 o 
 -13   6   7        0.21        0.44      0.22 o 
 -12   6   7        0.10        0.16      0.21 o 
 -11   6   7       16.67       14.73      0.42 o 
 -10   6   7       18.06       17.54      0.46 o 
  -9   6   7        2.03        2.94      0.24 o 
  -8   6   7       65.26       59.33      0.90 o 
  -7   6   7       26.47       25.57      0.50 o 
  -6   6   7      150.74      151.04      1.81 o 
  -5   6   7        1.70        1.20      0.16 o 
  -4   6   7       22.99       18.52      0.39 o 
  -3   6   7      115.59      101.95      1.01 o 
  -2   6   7      345.71      333.49      3.13 o 
  -1   6   7       17.73       20.75      0.34 o 
   0   6   7        0.03        0.64      0.14 o 
   1   6   7        2.42        1.63      0.15 o 
   2   6   7       10.57       10.11      0.27 o 
   3   6   7        7.02        8.49      0.32 o 
   4   6   7       20.96       19.54      0.37 o 
   5   6   7       17.58       19.01      0.40 o 
   6   6   7        0.05       -0.18      0.18 o 
   7   6   7       15.89       14.56      0.43 o 
   8   6   7        0.14       -0.21      0.22 o 
   9   6   7        0.07       -0.07      0.27 o 
  10   6   7        1.81        1.41      0.28 o 
 -15   7   7        0.80        1.28      0.30 o 
 -14   7   7        6.80        6.04      0.43 o 
 -13   7   7        2.43        2.98      0.30 o 
 -12   7   7        3.27        3.25      0.28 o 
 -11   7   7        1.23        1.01      0.23 o 
 -10   7   7       13.29       13.65      0.42 o 
  -9   7   7       10.47       10.47      0.36 o 
  -8   7   7        2.39        2.56      0.30 o 
  -7   7   7       33.84       34.16      0.64 o 
  -6   7   7        0.06       -0.10      0.18 o 
  -5   7   7        1.02        1.49      0.20 o 
  -4   7   7      127.36      123.34      1.13 o 
  -3   7   7       15.06       16.41      0.32 o 
  -2   7   7       28.66       24.50      0.38 o 
  -1   7   7        6.61        4.54      0.19 o 
   0   7   7        0.12       -0.04      0.13 o 
   1   7   7       22.44       22.77      0.36 o 
   2   7   7        0.00        0.03      0.17 o 
   3   7   7        1.31        1.22      0.17 o 
   4   7   7        0.08       -0.09      0.19 o 
   5   7   7        3.14        3.38      0.26 o 
   6   7   7       19.65       21.95      0.51 o 
   7   7   7        1.28        1.30      0.24 o 
   8   7   7        0.00        0.12      0.23 o 
   9   7   7        1.15        1.09      0.26 o 
  10   7   7        0.26        0.57      0.28 o 
 -14   8   7        0.82        0.69      0.29 o 
 -13   8   7        0.13       -0.03      0.26 o 
 -12   8   7        0.06       -0.23      0.23 o 
 -11   8   7        2.65        2.13      0.27 o 
 -10   8   7        4.19        4.48      0.29 o 
  -9   8   7        3.25        3.10      0.26 o 
  -8   8   7        0.77        0.87      0.22 o 
  -7   8   7        5.52        5.27      0.29 o 
  -6   8   7        3.50        3.37      0.25 o 
  -5   8   7        3.50        4.23      0.23 o 
  -4   8   7        0.26        0.34      0.16 o 
  -3   8   7        0.23        0.08      0.17 o 
  -2   8   7        6.49        5.43      0.21 o 
  -1   8   7       19.36       19.34      0.34 o 
   0   8   7        1.81        1.41      0.15 o 
   1   8   7       16.38       17.76      0.38 o 
   2   8   7        1.34        1.24      0.25 o 
   3   8   7        2.05        2.53      0.25 o 
   4   8   7        2.48        2.51      0.22 o 
   5   8   7        4.57        6.68      0.30 o 
   6   8   7        1.84        2.47      0.28 o 
   7   8   7        5.97        6.72      0.40 o 
   8   8   7        2.92        3.77      0.36 o 
   9   8   7        0.01       -0.25      0.31 o 
 -13   9   7        0.24        0.31      0.30 o 
 -12   9   7        0.06       -0.20      0.25 o 
 -11   9   7        0.50        0.64      0.27 o 
 -10   9   7        7.27        7.87      0.37 o 
  -9   9   7        0.97        0.89      0.25 o 
  -8   9   7        2.82        2.76      0.26 o 
  -7   9   7       21.05       22.41      0.52 o 
  -6   9   7       13.38       11.91      0.40 o 
  -5   9   7        0.43        0.49      0.19 o 
  -4   9   7        3.45        2.48      0.19 o 
  -3   9   7        0.00        0.28      0.17 o 
  -2   9   7       10.10        8.33      0.29 o 
  -1   9   7        1.40        1.40      0.19 o 
   0   9   7        0.12        0.36      0.17 o 
   1   9   7       19.39       18.86      0.46 o 
   2   9   7        0.20        0.02      0.19 o 
   3   9   7        1.17        1.89      0.25 o 
   4   9   7       10.86       13.83      0.43 o 
   5   9   7        0.31        0.93      0.25 o 
   6   9   7        1.86        2.21      0.26 o 
   7   9   7        0.07        0.09      0.25 o 
   8   9   7        1.01        1.14      0.51 o 
 -12  10   7        0.90        0.54      0.32 o 
 -11  10   7        3.05        3.99      0.34 o 
 -10  10   7        6.70        6.89      0.46 o 
  -9  10   7        6.39        5.46      0.34 o 
  -8  10   7       10.33       10.61      0.42 o 
  -7  10   7        9.79       10.56      0.42 o 
  -6  10   7       24.36       23.84      0.69 o 
  -5  10   7        2.48        1.85      0.22 o 
  -4  10   7        1.23        1.41      0.19 o 
  -3  10   7       23.99       22.57      0.45 o 
  -2  10   7       33.56       37.60      0.67 o 
  -1  10   7        0.06        0.02      0.20 o 
   0  10   7        3.27        3.74      0.28 o 
   1  10   7        0.64        0.18      0.22 o 
   2  10   7        0.20        0.13      0.21 o 
   3  10   7        1.51        1.36      0.25 o 
   4  10   7        1.14        1.20      0.26 o 
   5  10   7        8.11        8.79      0.40 o 
   6  10   7        0.00       -0.27      0.27 o 
   7  10   7        3.97        4.52      0.36 o 
 -10  11   7        1.64        1.75      0.30 o 
  -9  11   7        7.91        8.06      0.40 o 
  -8  11   7        3.16        3.20      0.30 o 
  -7  11   7        2.98        3.33      0.30 o 
  -6  11   7        7.14        7.24      0.49 o 
  -5  11   7        1.28        0.89      0.22 o 
  -4  11   7        8.79        8.30      0.32 o 
  -3  11   7        6.83        7.68      0.35 o 
  -2  11   7        2.63        1.96      0.26 o 
  -1  11   7        1.76        2.08      0.26 o 
   0  11   7        0.37        0.27      0.27 o 
   1  11   7        0.04       -0.15      0.26 o 
   2  11   7        0.85        1.74      0.25 o 
   3  11   7        0.43       -0.17      0.26 o 
   4  11   7        1.00        1.24      0.30 o 
   5  11   7        9.00       14.47      0.59 o 
  -8  12   7        4.67        5.47      0.36 o 
  -7  12   7        0.51        0.74      0.28 o 
  -6  12   7        7.28        7.44      0.33 o 
  -5  12   7        0.11       -0.21      0.26 o 
  -4  12   7        1.38        1.12      0.28 o 
  -3  12   7        0.00       -0.19      0.25 o 
  -2  12   7        0.55       -0.10      0.24 o 
  -1  12   7        0.46        2.08      0.34 o 
   0  12   7        2.43        3.94      0.38 o 
   1  12   7        0.01       -0.29      0.29 o 
   2  12   7        0.55        0.91      0.36 o 
   3  12   7       12.64       19.39      0.84 o 
  -4  13   7        9.23       12.05      0.47 o 
  -3  13   7        3.96        4.57      0.35 o 
  -2  13   7        1.49        1.68      0.31 o 
  -1  13   7        0.04       -0.03      0.41 o 
 -13   0   8       15.78       17.22      0.59 o 
 -12   0   8       11.60       12.30      0.49 o 
 -11   0   8       41.08       35.59      0.81 o 
 -10   0   8        0.58       -0.16      0.21 o 
  -9   0   8       31.19       27.47      0.65 o 
  -8   0   8       14.27       22.28      0.57 o 
  -7   0   8       52.51       55.65      1.16 o 
  -6   0   8      145.54      149.76      2.43 o 
  -5   0   8      312.99      320.35      4.92 o 
  -4   0   8       71.85       53.09      1.31 o 
  -3   0   8      145.19      147.49      3.37 o 
  -2   0   8       50.16       51.12      0.78 o 
  -1   0   8       21.43       25.27      0.58 o 
   0   0   8       15.19       14.83      0.44 o 
   1   0   8       27.52       30.60      0.68 o 
   2   0   8       28.57       25.47      1.03 o 
   3   0   8       92.06       88.30      1.55 o 
   4   0   8       12.04        7.59      0.43 o 
   5   0   8        0.15        0.86      0.28 o 
   6   0   8        2.04        1.71      0.29 o 
   7   0   8        0.00       -0.09      0.26 o 
   8   0   8        7.39        8.38      0.48 o 
   9   0   8        9.16        9.76      0.46 o 
  10   0   8        0.01       -0.42      0.42 o 
  11   0   8        0.04       -0.22      0.47 o 
 -15   1   8        5.21        5.27      0.61 o 
 -14   1   8       22.61       24.80      0.62 o 
 -13   1   8        0.94        0.71      0.21 o 
 -12   1   8        0.32        0.32      0.18 o 
 -11   1   8       19.15       20.68      0.43 o 
 -10   1   8       44.60       36.32      0.57 o 
  -9   1   8       11.65        8.52      0.28 o 
  -8   1   8       92.46       97.99      1.19 o 
  -7   1   8       63.72       66.04      0.85 o 
  -6   1   8       11.38        9.37      0.27 o 
  -5   1   8       44.33       43.60      0.61 o 
  -4   1   8        0.71        0.68      0.16 o 
  -3   1   8       38.36       34.75      0.81 o 
  -2   1   8       26.53       28.58      0.50 o 
  -1   1   8        5.37        4.01      0.18 o 
   0   1   8        3.08        4.02      0.19 o 
   1   1   8        1.89        3.04      0.18 o 
   2   1   8        0.32        0.42      0.15 o 
   3   1   8        0.43       -0.16      0.16 o 
   4   1   8       14.13       13.51      0.35 o 
   5   1   8        5.42        2.86      0.22 o 
   6   1   8       24.73       24.63      0.44 o 
   7   1   8       15.27       16.24      0.38 o 
   8   1   8        0.02       -0.18      0.18 o 
   9   1   8        0.37        0.22      0.22 o 
  10   1   8        0.16       -0.13      0.26 o 
  11   1   8        2.41        2.83      0.42 o 
 -17   2   8        0.26        0.31      0.60 o 
 -16   2   8        0.57        0.33      0.56 o 
 -15   2   8        3.00        2.37      0.56 o 
 -14   2   8        3.85        2.70      0.29 o 
 -13   2   8        0.16       -0.10      0.23 o 
 -12   2   8        4.87        6.11      0.33 o 
 -11   2   8        0.47        0.42      0.30 o 
 -10   2   8        1.25        1.04      0.18 o 
  -9   2   8        1.07        1.38      0.17 o 
  -8   2   8        0.93        1.52      0.20 o 
  -7   2   8        6.72        7.14      0.30 o 
  -6   2   8        7.71        7.58      0.25 o 
  -5   2   8      319.33      336.14      3.65 o 
  -4   2   8       23.77       24.19      0.41 o 
  -3   2   8        0.01        0.05      0.13 o 
  -2   2   8      248.68      235.66      2.58 o 
  -1   2   8      196.30      185.16      1.69 o 
   0   2   8        5.96        5.47      0.20 o 
   1   2   8        0.00        0.23      0.13 o 
   2   2   8       41.08       32.94      0.47 o 
   3   2   8        0.00       -0.18      0.18 o 
   4   2   8       63.91       60.56      0.81 o 
   5   2   8        1.67        1.49      0.18 o 
   6   2   8        3.78        4.15      0.23 o 
   7   2   8        7.11        6.91      0.27 o 
   8   2   8        1.31        0.87      0.21 o 
   9   2   8        3.29        2.72      0.28 o 
  10   2   8        0.35        0.30      0.28 o 
  11   2   8        0.04       -0.21      0.35 o 
 -16   3   8        0.51        1.63      0.52 o 
 -15   3   8        5.52        4.81      0.44 o 
 -14   3   8        6.23        7.55      0.40 o 
 -13   3   8        1.33        2.18      0.35 o 
 -12   3   8        0.85        1.32      0.21 o 
 -11   3   8       55.82       49.52      0.91 o 
 -10   3   8       22.48       19.54      0.49 o 
  -9   3   8       35.64       29.62      0.50 o 
  -8   3   8        3.75        2.52      0.19 o 
  -7   3   8       15.77       14.58      0.38 o 
  -6   3   8        0.05        0.11      0.24 o 
  -5   3   8      171.27      161.47      1.82 o 
  -4   3   8       20.97       20.44      0.38 o 
  -3   3   8        4.12        3.51      0.16 o 
  -2   3   8      140.83      145.29      1.51 o 
  -1   3   8      150.94      154.41      1.42 o 
   0   3   8        0.24        0.04      0.14 o 
   1   3   8      212.96      191.68      1.92 o 
   2   3   8      362.05      354.39      3.42 o 
   3   3   8       76.38       67.18      0.80 o 
   4   3   8        2.17        1.47      0.18 o 
   5   3   8       20.48       20.55      0.40 o 
   6   3   8        3.16        2.91      0.21 o 
   7   3   8        1.38        1.09      0.37 o 
   8   3   8        3.92        4.67      0.30 o 
   9   3   8        2.56        2.85      0.29 o 
  10   3   8        0.40       -0.18      0.25 o 
  11   3   8        3.75        4.50      0.35 o 
 -16   4   8        2.05        2.01      0.43 o 
 -15   4   8        3.92        4.56      0.37 o 
 -14   4   8       13.58       13.75      0.43 o 
 -13   4   8       18.63       18.62      0.46 o 
 -12   4   8        2.02        1.81      0.22 o 
 -11   4   8        0.01        0.47      0.19 o 
 -10   4   8       36.25       33.28      0.58 o 
  -9   4   8       41.43       35.06      0.59 o 
  -8   4   8       14.54       16.43      0.76 o 
  -7   4   8       27.05       30.56      0.42 o 
  -6   4   8      163.00      159.59      1.63 o 
  -5   4   8       25.99       21.33      0.44 o 
  -4   4   8      512.38      496.83      5.28 o 
  -3   4   8       41.47       36.43      0.65 o 
  -2   4   8       17.73       12.59      0.32 o 
  -1   4   8      142.55      138.21      2.07 o 
   0   4   8      420.66      388.99      3.65 o 
   1   4   8       12.33       14.02      0.29 o 
   2   4   8       98.96       91.96      1.02 o 
   3   4   8        2.36        2.27      0.18 o 
   4   4   8        0.09       -0.16      0.16 o 
   5   4   8       41.37       42.17      0.60 o 
   6   4   8        6.23        6.87      0.31 o 
   7   4   8        0.07        0.08      0.22 o 
   8   4   8        6.77        6.44      0.33 o 
   9   4   8        1.19        1.36      0.26 o 
  10   4   8        0.43        0.70      0.34 o 
 -16   5   8        1.09        1.05      0.40 o 
 -15   5   8        0.00       -0.03      0.24 o 
 -14   5   8        0.00        0.41      0.24 o 
 -13   5   8        8.68        7.91      0.35 o 
 -12   5   8       17.75       17.39      0.45 o 
 -11   5   8       18.85       18.33      0.45 o 
 -10   5   8       38.77       36.57      0.63 o 
  -9   5   8        1.86        2.44      0.25 o 
  -8   5   8        3.94        4.99      0.25 o 
  -7   5   8       20.83       21.25      0.40 o 
  -6   5   8        2.83        3.55      0.20 o 
  -5   5   8       86.15       84.01      0.95 o 
  -4   5   8      251.87      259.47      2.56 o 
  -3   5   8       14.45       12.38      0.37 o 
  -2   5   8       20.70       21.40      0.37 o 
  -1   5   8        1.19        1.23      0.16 o 
   0   5   8       32.18       27.47      0.43 o 
   1   5   8       75.42       73.86      0.73 o 
   2   5   8       48.83       50.71      0.60 o 
   3   5   8       70.51       73.98      0.80 o 
   4   5   8        8.83        9.06      0.30 o 
   5   5   8        0.01        0.04      0.18 o 
   6   5   8        1.21        1.76      0.22 o 
   7   5   8       29.26       29.27      0.60 o 
   8   5   8        1.57        1.79      0.26 o 
   9   5   8        0.09       -0.34      0.34 o 
  10   5   8        2.50        2.34      0.31 o 
 -15   6   8        3.30        3.33      0.31 o 
 -14   6   8        3.93        4.23      0.31 o 
 -13   6   8        0.16        0.01      0.23 o 
 -12   6   8        0.92        0.52      0.24 o 
 -11   6   8        5.45        5.52      0.30 o 
 -10   6   8        0.00        0.20      0.20 o 
  -9   6   8        7.17        6.55      0.30 o 
  -8   6   8       25.07       22.70      0.48 o 
  -7   6   8       20.93       20.61      0.45 o 
  -6   6   8       85.04       83.32      0.98 o 
  -5   6   8        1.09        0.98      0.17 o 
  -4   6   8        0.51        0.28      0.18 o 
  -3   6   8      101.90       90.61      1.35 o 
  -2   6   8       98.18       98.58      1.09 o 
  -1   6   8       10.87       13.86      0.30 o 
   0   6   8        0.06        0.38      0.14 o 
   1   6   8       32.85       29.87      0.48 o 
   2   6   8       23.09       26.62      0.44 o 
   3   6   8        4.16        2.35      0.23 o 
   4   6   8        0.13        0.36      0.18 o 
   5   6   8        0.38        0.81      0.19 o 
   6   6   8        5.55        7.55      0.35 o 
   7   6   8        0.18       -0.01      0.22 o 
   8   6   8        3.96        4.46      0.32 o 
   9   6   8        1.23        0.76      0.27 o 
 -14   7   8       13.59       13.68      0.50 o 
 -13   7   8        0.01       -0.23      0.26 o 
 -12   7   8        0.04       -0.02      0.23 o 
 -11   7   8        6.04        5.94      0.32 o 
 -10   7   8        3.40        3.33      0.27 o 
  -9   7   8        2.20        2.71      0.25 o 
  -8   7   8        0.77        0.44      0.21 o 
  -7   7   8       35.69       34.81      0.62 o 
  -6   7   8       61.64       55.97      0.75 o 
  -5   7   8       55.28       47.52      0.73 o 
  -4   7   8       18.86       14.36      0.34 o 
  -3   7   8       11.73        9.83      0.32 o 
  -2   7   8        7.92        7.81      0.25 o 
  -1   7   8       79.65       67.74      0.77 o 
   0   7   8       23.02       17.42      0.33 o 
   1   7   8       10.76        8.06      0.26 o 
   2   7   8       19.26       22.86      0.49 o 
   3   7   8       10.43       11.21      0.30 o 
   4   7   8        1.15        1.79      0.25 o 
   5   7   8        6.56        7.64      0.34 o 
   6   7   8        4.40        5.76      0.37 o 
   7   7   8        0.09        0.44      0.30 o 
   8   7   8        4.47        6.70      0.42 o 
   9   7   8        1.37        1.24      0.35 o 
 -13   8   8        0.49        0.32      0.33 o 
 -12   8   8        0.93        0.49      0.26 o 
 -11   8   8        0.03       -0.23      0.23 o 
 -10   8   8        0.78        0.72      0.24 o 
  -9   8   8        2.84        3.31      0.28 o 
  -8   8   8       61.74       59.72      0.91 o 
  -7   8   8       13.29       12.87      0.41 o 
  -6   8   8       17.43       19.01      0.47 o 
  -5   8   8       53.13       50.12      0.70 o 
  -4   8   8       37.67       36.87      0.57 o 
  -3   8   8        0.34        0.03      0.17 o 
  -2   8   8        5.28        4.44      0.20 o 
  -1   8   8       29.71       34.02      0.48 o 
   0   8   8        1.32        2.59      0.18 o 
   1   8   8        6.55        7.07      0.26 o 
   2   8   8        1.22        1.43      0.20 o 
   3   8   8        2.10        3.29      0.28 o 
   4   8   8       17.41       21.51      0.53 o 
   5   8   8        1.41        2.57      0.25 o 
   6   8   8       14.08       14.10      0.54 o 
   7   8   8        0.11       -0.18      0.36 o 
   8   8   8        3.25        3.46      0.38 o 
 -12   9   8        0.33        0.57      0.27 o 
 -11   9   8        0.15        0.09      0.25 o 
 -10   9   8        3.32        3.24      0.31 o 
  -9   9   8       12.42       12.87      0.44 o 
  -8   9   8        0.01        0.05      0.22 o 
  -7   9   8        0.00       -0.08      0.21 o 
  -6   9   8        4.74        4.86      0.29 o 
  -5   9   8        0.03        0.24      0.19 o 
  -4   9   8       22.21       19.45      0.42 o 
  -3   9   8        0.34        0.35      0.19 o 
  -2   9   8       12.27       13.87      0.45 o 
  -1   9   8        0.94        0.38      0.17 o 
   0   9   8        3.58        2.71      0.25 o 
   1   9   8        0.12        0.10      0.24 o 
   2   9   8        0.08       -0.21      0.21 o 
   3   9   8        0.01       -0.06      0.23 o 
   4   9   8        7.42        5.87      0.35 o 
   5   9   8        7.54       11.13      0.44 o 
   6   9   8        0.03       -0.22      0.22 o 
   7   9   8        1.73        2.15      0.32 o 
 -11  10   8        0.37        0.16      0.29 o 
 -10  10   8        0.88        1.08      0.27 o 
  -9  10   8        0.75        0.69      0.26 o 
  -8  10   8        8.88        9.63      0.41 o 
  -7  10   8        2.25        2.24      0.27 o 
  -6  10   8        7.02        8.55      0.38 o 
  -5  10   8        0.60        0.53      0.18 o 
  -4  10   8        0.05       -0.19      0.19 o 
  -3  10   8        2.52        2.31      0.23 o 
  -2  10   8        1.35        1.30      0.24 o 
  -1  10   8        0.00       -0.21      0.21 o 
   0  10   8        7.60        6.46      0.34 o 
   1  10   8        0.28        0.33      0.21 o 
   2  10   8        0.67        0.40      0.24 o 
   3  10   8        1.81        1.72      0.28 o 
   4  10   8        0.00        0.01      0.26 o 
   5  10   8        1.41        1.02      0.29 o 
  -9  11   8        1.67        1.41      0.29 o 
  -8  11   8        1.59        1.28      0.29 o 
  -7  11   8        3.33        2.91      0.30 o 
  -6  11   8        3.32        3.47      0.27 o 
  -5  11   8        1.48        1.21      0.25 o 
  -4  11   8       10.70       10.42      0.47 o 
  -3  11   8        2.58        3.78      0.30 o 
  -2  11   8        6.59        6.11      0.33 o 
  -1  11   8        1.47        2.83      0.45 o 
   0  11   8        0.00       -0.09      0.29 o 
   1  11   8        0.19       -0.21      0.25 o 
   2  11   8        1.87        1.86      0.30 o 
   3  11   8       15.26       21.35      0.58 o 
   4  11   8        0.02        0.08      0.31 o 
  -7  12   8        0.03       -0.03      0.27 o 
  -6  12   8        5.44        6.08      0.36 o 
  -5  12   8        0.37       -0.25      0.34 o 
  -4  12   8        7.31        7.30      0.38 o 
  -3  12   8       10.99       12.01      0.47 o 
  -2  12   8        0.00       -0.09      0.32 o 
  -1  12   8        0.34        0.32      0.35 o 
   0  12   8        9.58       11.95      0.91 o 
   1  12   8        1.08        1.08      0.33 o 
 -14   1   9        0.71        0.39      0.24 o 
 -13   1   9        3.24        4.84      0.79 o 
 -12   1   9        8.45        6.85      0.35 o 
 -11   1   9       13.37        9.48      0.37 o 
 -10   1   9        4.21        4.21      0.26 o 
  -9   1   9       72.98       63.50      0.99 o 
  -8   1   9        8.75       10.32      0.30 o 
  -7   1   9        2.49        1.27      0.16 o 
  -6   1   9        0.22       -0.16      0.16 o 
  -5   1   9      219.39      211.10      2.37 o 
  -4   1   9       39.34       34.44      0.54 o 
  -3   1   9       12.18       12.67      0.43 o 
  -2   1   9       58.99       51.40      0.63 o 
  -1   1   9       55.32       47.47      0.66 o 
   0   1   9       11.99       11.25      0.53 o 
   1   1   9        0.59        0.10      0.15 o 
   2   1   9       71.50       65.84      0.88 o 
   3   1   9       50.94       50.00      0.87 o 
   4   1   9        1.33        1.06      0.20 o 
   5   1   9        2.63        2.38      0.22 o 
   6   1   9        1.40        1.70      0.27 o 
   7   1   9        0.70        1.09      0.22 o 
   8   1   9        0.70        0.61      0.22 o 
   9   1   9        1.07        1.30      0.28 o 
  10   1   9        0.22        0.59      0.32 o 
 -16   2   9        0.07        0.20      0.55 o 
 -15   2   9        0.00       -0.15      0.23 o 
 -14   2   9       31.29       34.58      0.65 o 
 -13   2   9        1.18        1.28      0.22 o 
 -12   2   9       17.47       18.78      0.81 o 
 -11   2   9        5.35        4.70      0.37 o 
 -10   2   9       15.56       10.80      0.39 o 
  -9   2   9        8.07        6.09      0.31 o 
  -8   2   9       16.30       14.53      0.41 o 
  -7   2   9       14.83       15.41      0.41 o 
  -6   2   9       61.17       58.95      0.93 o 
  -5   2   9       85.07       84.88      1.06 o 
  -4   2   9      428.95      422.22      4.56 o 
  -3   2   9      276.10      263.09      2.91 o 
  -2   2   9       56.40       47.14      0.66 o 
  -1   2   9       27.84       26.07      0.41 o 
   0   2   9       45.51       39.64      0.60 o 
   1   2   9       33.77       32.50      0.54 o 
   2   2   9        0.75       -0.16      0.17 o 
   3   2   9       41.04       38.86      0.62 o 
   4   2   9       36.45       36.48      0.61 o 
   5   2   9       23.47       22.68      0.48 o 
   6   2   9       11.35       13.79      0.56 o 
   7   2   9        3.71        3.26      0.26 o 
   8   2   9        1.15        1.69      0.25 o 
   9   2   9        2.02        2.35      0.32 o 
  10   2   9        1.53        0.90      0.32 o 
 -16   3   9        0.75        0.51      0.41 o 
 -15   3   9        7.26        9.05      0.48 o 
 -14   3   9        1.49        2.96      0.32 o 
 -13   3   9        7.67        6.55      0.36 o 
 -12   3   9        0.10        0.27      0.21 o 
 -11   3   9        0.17        0.29      0.20 o 
 -10   3   9       13.26       10.96      1.03 o 
  -9   3   9        0.86        0.41      0.21 o 
  -8   3   9       32.22       26.92      0.69 o 
  -7   3   9       53.32       51.27      0.84 o 
  -6   3   9        4.27        4.00      0.36 o 
  -5   3   9        3.88        3.39      0.32 o 
  -4   3   9      224.70      223.97      2.89 o 
  -3   3   9       19.44       17.60      0.64 o 
  -2   3   9       53.50       50.11      0.70 o 
  -1   3   9       51.70       50.22      0.70 o 
   0   3   9        0.45        0.60      0.15 o 
   1   3   9       86.55       84.12      1.42 o 
   2   3   9       61.97       54.53      1.06 o 
   3   3   9        0.12       -0.04      0.18 o 
   4   3   9        1.65        2.72      0.23 o 
   5   3   9        9.04        8.47      0.45 o 
   6   3   9        1.73        2.10      0.23 o 
   7   3   9        1.88        0.78      0.26 o 
   8   3   9        1.16        1.02      0.25 o 
   9   3   9        4.39        5.67      0.53 o 
  10   3   9        0.20       -0.02      0.29 o 
 -16   4   9        0.75        0.64      0.88 o 
 -15   4   9        5.33        5.69      0.40 o 
 -14   4   9        0.08        0.11      0.27 o 
 -13   4   9        0.01        0.27      0.28 o 
 -12   4   9        3.96        5.17      0.35 o 
 -11   4   9        0.00       -0.10      0.24 o 
 -10   4   9        7.68        6.90      0.32 o 
  -9   4   9       14.61       12.95      0.39 o 
  -8   4   9       21.55       21.85      0.45 o 
  -7   4   9       13.00       11.41      0.34 o 
  -6   4   9      106.25      102.30      1.46 o 
  -5   4   9       49.45       44.88      0.78 o 
  -4   4   9       40.83       41.28      0.78 o 
  -3   4   9       38.32       29.74      0.60 o 
  -2   4   9        5.86        6.90      0.34 o 
  -1   4   9      157.22      148.85      3.48 o 
   0   4   9        8.79        7.51      0.30 o 
   1   4   9       12.36       10.25      0.33 o 
   2   4   9       10.12        9.00      0.28 o 
   3   4   9        9.04        9.02      0.32 o 
   4   4   9        0.12        0.19      0.17 o 
   5   4   9        0.47        0.35      0.21 o 
   6   4   9        0.81        1.08      0.23 o 
   7   4   9        4.06        4.73      0.31 o 
   8   4   9        0.02       -0.26      0.26 o 
   9   4   9        0.60        1.34      0.32 o 
 -15   5   9        0.01       -0.30      0.30 o 
 -14   5   9        0.55        0.95      0.31 o 
 -13   5   9        8.91       10.42      0.49 o 
 -12   5   9        2.25        2.74      0.31 o 
 -11   5   9        0.90        1.75      0.28 o 
 -10   5   9        2.13        1.86      0.27 o 
  -9   5   9        4.64        2.93      0.25 o 
  -8   5   9        2.47        1.71      0.23 o 
  -7   5   9        9.66        9.73      0.31 o 
  -6   5   9       21.49       20.18      0.38 o 
  -5   5   9        0.27        0.13      0.16 o 
  -4   5   9       15.04       12.77      0.31 o 
  -3   5   9       11.27       11.32      0.30 o 
  -2   5   9       11.41       11.95      0.31 o 
  -1   5   9        2.60        3.74      0.20 o 
   0   5   9        0.03       -0.03      0.15 o 
   1   5   9       14.18       17.25      0.37 o 
   2   5   9       20.46       17.95      0.41 o 
   3   5   9        0.51        0.71      0.20 o 
   4   5   9        1.86        2.33      0.27 o 
   5   5   9        0.00        0.39      0.20 o 
   6   5   9        2.76        4.14      0.26 o 
   7   5   9        0.06        0.05      0.24 o 
   8   5   9        1.38        2.16      0.29 o 
   9   5   9        0.57        0.66      0.28 o 
 -14   6   9       11.46       11.29      0.53 o 
 -13   6   9        0.03        0.07      0.29 o 
 -12   6   9        2.61        2.22      0.32 o 
 -11   6   9        1.92        1.35      0.24 o 
 -10   6   9        0.12       -0.20      0.20 o 
  -9   6   9       41.42       40.88      0.62 o 
  -8   6   9        2.45        3.14      0.26 o 
  -7   6   9        1.53        1.86      0.25 o 
  -6   6   9       14.90       14.09      0.39 o 
  -5   6   9      100.97       95.62      1.08 o 
  -4   6   9       25.72       25.36      0.44 o 
  -3   6   9       32.51       31.48      0.50 o 
  -2   6   9        5.07        5.68      0.23 o 
  -1   6   9        5.07        4.86      0.22 o 
   0   6   9        0.81       -0.04      0.15 o 
   1   6   9       26.58       24.16      0.49 o 
   2   6   9        0.05        0.17      0.16 o 
   3   6   9        4.57        2.88      0.24 o 
   4   6   9        1.60        1.25      0.23 o 
   5   6   9       11.04       15.06      0.46 o 
   6   6   9        3.15        2.99      0.33 o 
   7   6   9        2.46        2.77      0.35 o 
   8   6   9        0.40        0.61      0.32 o 
 -14   7   9        3.65        4.48      0.41 o 
 -13   7   9        0.36        0.22      0.38 o 
 -12   7   9        2.47        2.14      0.28 o 
 -11   7   9        0.17        0.16      0.22 o 
 -10   7   9        0.02        0.16      0.23 o 
  -9   7   9        1.51        0.85      0.23 o 
  -8   7   9       10.27       10.15      0.34 o 
  -7   7   9        7.82        8.78      0.31 o 
  -6   7   9       12.97       11.30      0.37 o 
  -5   7   9        0.05       -0.19      0.19 o 
  -4   7   9        1.57        1.87      0.19 o 
  -3   7   9       13.13       10.20      0.31 o 
  -2   7   9       11.62       11.96      0.33 o 
  -1   7   9        9.06        9.78      0.30 o 
   0   7   9       10.04       10.83      0.29 o 
   1   7   9        0.21        0.08      0.18 o 
   2   7   9        2.57        3.05      0.26 o 
   3   7   9        9.28       10.10      0.31 o 
   4   7   9       10.69       13.07      0.36 o 
   5   7   9        0.16        0.16      0.28 o 
   6   7   9        6.48        7.17      0.42 o 
   7   7   9        0.16        0.61      0.32 o 
 -13   8   9        0.89        1.05      0.28 o 
 -12   8   9        0.22        0.49      0.27 o 
 -11   8   9        0.00       -0.16      0.24 o 
 -10   8   9        0.74        0.50      0.29 o 
  -9   8   9        1.07        1.40      0.25 o 
  -8   8   9        0.42        0.27      0.21 o 
  -7   8   9        0.23        0.06      0.19 o 
  -6   8   9        0.00       -0.04      0.20 o 
  -5   8   9        0.97        0.23      0.21 o 
  -4   8   9        0.77        0.63      0.21 o 
  -3   8   9        0.32        0.61      0.18 o 
  -2   8   9        1.64        2.08      0.18 o 
  -1   8   9        0.35        0.04      0.15 o 
   0   8   9        0.10        0.39      0.21 o 
   1   8   9        0.09        0.27      0.22 o 
   2   8   9        0.23       -0.20      0.20 o 
   3   8   9        2.51        3.66      0.29 o 
   4   8   9        1.53        1.28      0.27 o 
   5   8   9        1.46        1.24      0.24 o 
   6   8   9        0.02       -0.11      0.26 o 
   7   8   9        0.05       -0.09      0.32 o 
 -12   9   9        2.63        2.75      0.31 o 
 -11   9   9        0.51        0.16      0.27 o 
 -10   9   9        0.64        0.21      0.25 o 
  -9   9   9        0.46        0.64      0.24 o 
  -8   9   9        1.71        1.31      0.22 o 
  -7   9   9        1.45        1.25      0.22 o 
  -6   9   9        1.36        0.70      0.23 o 
  -5   9   9        0.15       -0.21      0.21 o 
  -4   9   9        2.64        3.93      0.27 o 
  -3   9   9       11.46       12.29      0.35 o 
  -2   9   9        1.47        0.86      0.20 o 
  -1   9   9        1.19        0.51      0.20 o 
   0   9   9        6.26        6.14      0.29 o 
   1   9   9        0.99        0.94      0.25 o 
   2   9   9        4.32        4.27      0.31 o 
   3   9   9        0.08        0.07      0.26 o 
   4   9   9        0.60        0.90      0.28 o 
   5   9   9        0.00       -0.02      0.25 o 
 -10  10   9        0.06       -0.06      0.26 o 
  -9  10   9        0.56        0.47      0.25 o 
  -8  10   9        1.02        0.77      0.23 o 
  -7  10   9        1.41        1.20      0.24 o 
  -6  10   9        1.05        1.08      0.24 o 
  -5  10   9        3.64        2.99      0.28 o 
  -4  10   9        3.70        2.67      0.27 o 
  -3  10   9        0.95        1.27      0.25 o 
  -2  10   9        8.93        9.81      0.40 o 
  -1  10   9        2.08        3.99      0.35 o 
   0  10   9        2.45        1.94      0.30 o 
   1  10   9        0.46       -0.23      0.23 o 
   2  10   9        0.82        1.75      0.34 o 
   3  10   9        0.10        0.02      0.26 o 
   4  10   9        2.56        3.76      0.35 o 
  -8  11   9        0.01       -0.18      0.23 o 
  -7  11   9        0.03        0.02      0.23 o 
  -6  11   9        3.39        5.38      0.34 o 
  -5  11   9        0.01       -0.25      0.25 o 
  -4  11   9        7.07        8.57      0.45 o 
  -3  11   9        2.25        2.38      0.30 o 
  -2  11   9        6.43       10.06      0.51 o 
  -1  11   9        4.11        5.77      0.47 o 
   0  11   9        2.48        2.58      0.41 o 
   1  11   9        1.71        2.98      0.39 o 
   2  11   9       13.15       21.24      0.66 o 
 -13   0  10        0.57        0.79      0.42 o 
 -12   0  10        9.95       12.75      0.72 o 
 -11   0  10        8.66        7.28      0.60 o 
 -10   0  10       46.04       44.84      1.37 o 
  -9   0  10        4.21        2.42      0.30 o 
  -8   0  10       10.22        9.61      0.58 o 
  -7   0  10       14.19       16.55      0.57 o 
  -6   0  10       82.15       77.83      1.42 o 
  -5   0  10       98.73       93.01      1.64 o 
  -4   0  10       93.33       90.59      2.32 o 
  -3   0  10      392.33      348.52      5.39 o 
  -2   0  10       26.02       24.89      0.66 o 
  -1   0  10        4.74        5.81      0.37 o 
   0   0  10      119.63      103.57      3.26 o 
   1   0  10       32.79       28.95      1.02 o 
   2   0  10       56.15       47.69      1.02 o 
   3   0  10        0.08        0.21      0.26 o 
   4   0  10       10.43        8.56      0.48 o 
   5   0  10        2.49        1.20      0.32 o 
   6   0  10        2.33        3.77      0.38 o 
   7   0  10        1.60        0.39      0.34 o 
   8   0  10        0.80        1.30      0.37 o 
   9   0  10        9.08       13.87      0.57 o 
 -15   1  10        6.52        5.71      0.65 o 
 -14   1  10        6.37        9.04      0.75 o 
 -13   1  10        1.60        0.00      0.42 o 
 -12   1  10        0.04        0.47      0.23 o 
 -11   1  10       14.72       12.29      0.48 o 
 -10   1  10        2.06        0.94      0.22 o 
  -9   1  10        0.57        0.26      0.21 o 
  -8   1  10       10.76       10.34      0.37 o 
  -7   1  10        0.32        0.61      0.21 o 
  -6   1  10        6.17        7.30      0.31 o 
  -5   1  10        1.13        1.04      0.34 o 
  -4   1  10      143.24      132.01      1.57 o 
  -3   1  10       97.23       94.85      1.19 o 
  -2   1  10       18.91       14.02      0.32 o 
  -1   1  10        1.44        1.39      0.17 o 
   0   1  10        1.01        1.07      0.18 o 
   1   1  10       20.19       15.98      0.39 o 
   2   1  10       27.32       19.53      0.43 o 
   3   1  10        2.38        2.24      0.23 o 
   4   1  10        4.08        3.61      0.25 o 
   5   1  10        1.34        1.86      0.23 o 
   6   1  10        0.34        0.67      0.23 o 
   7   1  10        1.97        2.71      0.27 o 
   8   1  10        1.22        0.68      0.25 o 
   9   1  10        0.21        0.47      0.26 o 
 -15   2  10       11.15       14.25      0.64 o 
 -14   2  10        0.06        0.03      0.26 o 
 -13   2  10        5.47        5.51      0.35 o 
 -12   2  10        0.55        0.32      0.32 o 
 -11   2  10        1.71        1.39      0.24 o 
 -10   2  10        0.12        0.12      0.21 o 
  -9   2  10       67.88       69.81      1.10 o 
  -8   2  10       63.71       63.42      1.01 o 
  -7   2  10       17.88       19.03      0.48 o 
  -6   2  10       11.92       11.67      0.48 o 
  -5   2  10      197.64      194.41      2.55 o 
  -4   2  10       14.15       14.23      0.44 o 
  -3   2  10       86.93       85.12      1.08 o 
  -2   2  10       11.93        9.10      0.27 o 
  -1   2  10       35.84       30.09      0.47 o 
   0   2  10       66.67       58.35      0.90 o 
   1   2  10       22.53       17.59      0.40 o 
   2   2  10        0.01        0.09      0.18 o 
   3   2  10        5.66        5.53      0.30 o 
   4   2  10        2.36        1.30      0.22 o 
   5   2  10        0.27        0.09      0.20 o 
   6   2  10        0.23        0.45      0.22 o 
   7   2  10        1.11        1.28      0.25 o 
   8   2  10        0.91        1.32      0.27 o 
   9   2  10        0.07        0.14      0.31 o 
 -15   3  10        6.14        5.77      0.40 o 
 -14   3  10        0.27       -0.08      0.39 o 
 -13   3  10        0.46        0.67      0.27 o 
 -12   3  10        9.80        9.92      0.63 o 
 -11   3  10        2.36        3.82      0.47 o 
 -10   3  10       14.21       14.54      0.70 o 
  -9   3  10        0.92        0.53      0.23 o 
  -8   3  10        3.28        2.85      0.26 o 
  -7   3  10        8.83        9.57      0.38 o 
  -6   3  10        2.89        3.01      0.26 o 
  -5   3  10      142.98      140.58      1.98 o 
  -4   3  10      262.27      245.61      3.17 o 
  -3   3  10        0.00        0.01      0.21 o 
  -2   3  10       25.29       22.03      0.52 o 
  -1   3  10      189.38      171.70      2.30 o 
   0   3  10       38.18       28.60      0.47 o 
   1   3  10        1.40        1.52      0.19 o 
   2   3  10        1.39        1.14      0.20 o 
   3   3  10        2.59        1.37      0.22 o 
   4   3  10        3.41        3.16      0.24 o 
   5   3  10        1.25        2.59      0.25 o 
   6   3  10        2.49        3.51      0.32 o 
   7   3  10        0.02       -0.23      0.25 o 
   8   3  10        3.73        3.97      0.32 o 
 -15   4  10        0.03       -0.27      0.27 o 
 -14   4  10        8.55       11.59      0.53 o 
 -13   4  10       34.65       34.40      0.68 o 
 -12   4  10        2.71        2.25      0.32 o 
 -11   4  10        1.90        2.00      0.29 o 
 -10   4  10       16.67       19.11      0.79 o 
  -9   4  10        1.74        1.31      0.25 o 
  -8   4  10       34.23       38.08      0.63 o 
  -7   4  10      127.12      123.08      1.73 o 
  -6   4  10        1.37        1.64      0.24 o 
  -5   4  10       31.93       29.57      0.62 o 
  -4   4  10       26.85       29.05      0.62 o 
  -3   4  10        4.59        4.64      0.29 o 
  -2   4  10        2.97        2.71      0.26 o 
  -1   4  10       18.62       16.82      0.79 o 
   0   4  10       12.08       12.03      0.43 o 
   1   4  10       29.62       25.93      0.52 o 
   2   4  10        0.68        1.02      0.23 o 
   3   4  10        0.59        0.70      0.32 o 
   4   4  10        4.80        4.62      0.27 o 
   5   4  10        1.05        1.60      0.28 o 
   6   4  10        0.58        0.24      0.26 o 
   7   4  10        0.77        0.39      0.25 o 
   8   4  10        0.08       -0.26      0.29 o 
 -14   5  10       16.83       20.98      0.57 o 
 -13   5  10        0.24        0.51      0.26 o 
 -12   5  10       20.60       21.95      0.64 o 
 -11   5  10        7.33        8.23      0.38 o 
 -10   5  10        7.41        5.71      0.36 o 
  -9   5  10        2.12        2.49      0.28 o 
  -8   5  10       24.52       25.02      0.61 o 
  -7   5  10       12.14       13.72      0.39 o 
  -6   5  10       30.34       30.71      0.65 o 
  -5   5  10       41.56       45.26      0.71 o 
  -4   5  10       47.28       44.36      0.70 o 
  -3   5  10        1.49        0.86      0.20 o 
  -2   5  10       66.02       69.11      1.56 o 
  -1   5  10       27.57       30.26      0.82 o 
   0   5  10       10.55       11.14      0.42 o 
   1   5  10        0.31        0.53      0.23 o 
   2   5  10        0.12        0.22      0.19 o 
   3   5  10        5.20        5.75      0.33 o 
   4   5  10        0.39        0.11      0.39 o 
   5   5  10        1.79        1.85      0.34 o 
   6   5  10        4.16        5.12      0.40 o 
   7   5  10        0.31        0.20      0.37 o 
 -14   6  10        3.11        4.53      0.43 o 
 -13   6  10        1.10        1.03      0.30 o 
 -12   6  10        0.44       -0.12      0.25 o 
 -11   6  10        2.96        2.53      0.29 o 
 -10   6  10        7.34        6.71      0.33 o 
  -9   6  10       14.34       14.18      0.50 o 
  -8   6  10        0.60        1.20      0.27 o 
  -7   6  10       22.12       21.09      0.57 o 
  -6   6  10       42.12       40.18      0.79 o 
  -5   6  10       14.03       18.92      0.45 o 
  -4   6  10        0.03        0.06      0.20 o 
  -3   6  10       18.32       18.02      0.44 o 
  -2   6  10        0.90        1.03      0.21 o 
  -1   6  10        2.30        1.25      0.24 o 
   0   6  10        6.40        6.27      0.34 o 
   1   6  10        1.51        3.07      0.30 o 
   2   6  10        1.69        1.30      0.26 o 
   3   6  10        3.75        3.94      0.33 o 
   4   6  10        0.62        0.25      0.33 o 
   5   6  10        0.57        0.25      0.34 o 
   6   6  10        0.21        0.10      0.35 o 
   7   6  10        2.35        2.86      0.45 o 
 -13   7  10        3.29        3.68      0.41 o 
 -12   7  10        4.01        4.42      0.35 o 
 -11   7  10        4.38        6.02      0.34 o 
 -10   7  10        8.09        7.36      0.36 o 
  -9   7  10        0.01        0.12      0.26 o 
  -8   7  10        2.62        1.63      0.38 o 
  -7   7  10        3.77        3.39      0.31 o 
  -6   7  10        0.69        0.15      0.25 o 
  -5   7  10        0.87        1.16      0.26 o 
  -4   7  10        3.38        3.03      0.26 o 
  -3   7  10        2.97        1.79      0.23 o 
  -2   7  10       11.56       15.81      0.50 o 
  -1   7  10        2.67        3.74      0.33 o 
   0   7  10        0.10        0.60      0.24 o 
   1   7  10        1.66        0.46      0.68 o 
   2   7  10        6.47        7.31      0.49 o 
   3   7  10        0.54        0.66      0.50 o 
   4   7  10        3.07        3.74      0.32 o 
   5   7  10        4.62        7.18      0.44 o 
   6   7  10        0.06       -0.37      0.37 o 
 -12   8  10        0.41       -0.14      0.31 o 
 -11   8  10        6.59        5.84      0.36 o 
 -10   8  10        9.88       10.92      0.44 o 
  -9   8  10        0.21        0.20      0.32 o 
  -8   8  10       12.01       12.84      0.50 o 
  -7   8  10        9.36        8.47      0.43 o 
  -6   8  10        2.48        4.46      0.34 o 
  -5   8  10        0.31        0.96      0.28 o 
  -4   8  10       24.44       27.72      0.98 o 
  -3   8  10        9.41        9.64      0.34 o 
  -2   8  10        0.73        1.30      0.21 o 
  -1   8  10        0.17        0.06      0.22 o 
   0   8  10        6.96        8.96      0.44 o 
   1   8  10        1.01        0.32      0.29 o 
   2   8  10       11.64       13.30      0.46 o 
   3   8  10        3.60        4.30      0.33 o 
   4   8  10        0.02        0.22      0.31 o 
   5   8  10        0.00       -0.19      0.38 o 
 -11   9  10        0.00       -0.01      0.26 o 
 -10   9  10        0.07       -0.25      0.25 o 
  -9   9  10        0.29        0.11      0.28 o 
  -8   9  10        0.04        0.08      0.28 o 
  -7   9  10        3.04        2.43      0.27 o 
  -6   9  10        0.16        0.03      0.23 o 
  -5   9  10        7.19        9.40      0.38 o 
  -4   9  10        0.17        0.75      0.24 o 
  -3   9  10        5.63        4.33      0.30 o 
  -2   9  10        0.52        0.99      0.23 o 
  -1   9  10        0.01       -0.21      0.26 o 
   0   9  10        1.39        0.51      0.24 o 
   1   9  10        6.72        7.15      0.33 o 
   2   9  10        0.14        0.47      0.28 o 
   3   9  10        0.33        0.17      0.27 o 
   4   9  10        0.01       -0.26      0.26 o 
  -9  10  10        0.65        0.25      0.26 o 
  -8  10  10        0.10       -0.15      0.24 o 
  -7  10  10        0.52        0.23      0.26 o 
  -6  10  10        0.03       -0.24      0.24 o 
  -5  10  10        0.13        0.14      0.23 o 
  -4  10  10        7.51        9.12      0.38 o 
  -3  10  10        2.01        2.36      0.33 o 
  -2  10  10        1.14        1.34      0.37 o 
  -1  10  10        0.04       -0.16      0.30 o 
   0  10  10        1.70        2.72      0.28 o 
   1  10  10        0.89        0.70      0.37 o 
   2  10  10        1.83        2.03      0.32 o 
  -6  11  10        1.55        2.27      0.48 o 
  -5  11  10        6.56        8.25      0.60 o 
  -4  11  10        7.99       10.42      0.51 o 
  -3  11  10        0.84        1.92      0.42 o 
  -2  11  10        0.57        1.02      0.43 o 
  -1  11  10        8.53       12.21      0.70 o 
 -15   1  11        0.75        1.35      0.53 o 
 -14   1  11        6.09        8.91      0.80 o 
 -13   1  11        0.29        0.99      0.50 o 
 -12   1  11        6.13        5.21      0.40 o 
 -11   1  11        4.21        5.07      0.40 o 
 -10   1  11        1.23        0.69      0.24 o 
  -9   1  11        3.72        2.87      0.29 o 
  -8   1  11        7.07        6.74      0.35 o 
  -7   1  11        1.72        1.64      0.23 o 
  -6   1  11        0.17        0.24      0.22 o 
  -5   1  11        3.00        4.58      0.28 o 
  -4   1  11       14.11       12.68      0.35 o 
  -3   1  11       42.29       34.71      0.58 o 
  -2   1  11        0.01        0.04      0.17 o 
  -1   1  11        6.41        6.16      0.25 o 
   0   1  11        1.36        0.69      0.19 o 
   1   1  11        0.40        0.29      0.19 o 
   2   1  11        4.03        4.00      0.25 o 
   3   1  11        7.39        8.53      0.34 o 
   4   1  11        0.42        0.73      0.22 o 
   5   1  11        0.17       -0.02      0.21 o 
   6   1  11        0.36        0.33      0.23 o 
   7   1  11        0.49        0.79      0.27 o 
 -15   2  11        9.89       11.12      0.60 o 
 -14   2  11        2.80        3.96      0.44 o 
 -13   2  11        1.08        2.49      0.40 o 
 -12   2  11        4.88        3.41      0.40 o 
 -11   2  11        9.25       10.26      0.43 o 
 -10   2  11        0.89        2.19      0.28 o 
  -9   2  11        1.66        2.26      0.27 o 
  -8   2  11       10.83       10.37      0.40 o 
  -7   2  11       15.00       12.60      0.61 o 
  -6   2  11       37.75       34.97      0.69 o 
  -5   2  11        0.08       -0.15      0.21 o 
  -4   2  11       10.41        8.53      0.38 o 
  -3   2  11       20.25       16.71      0.47 o 
  -2   2  11       39.11       35.48      0.69 o 
  -1   2  11        2.15        3.52      0.24 o 
   0   2  11        0.16        0.21      0.18 o 
   1   2  11       37.03       35.48      0.61 o 
   2   2  11       57.83       58.03      1.05 o 
   3   2  11        9.82        7.25      0.33 o 
   4   2  11        7.01        6.55      0.31 o 
   5   2  11        0.04        0.26      0.23 o 
   6   2  11        0.66        1.09      0.32 o 
   7   2  11        0.00        0.33      0.28 o 
 -15   3  11        7.69        9.27      0.49 o 
 -14   3  11        7.42        7.80      0.43 o 
 -13   3  11       10.10       10.93      1.08 o 
 -12   3  11        2.10        2.55      0.45 o 
 -11   3  11        9.59        9.51      0.56 o 
 -10   3  11       27.16       27.51      0.82 o 
  -9   3  11        0.01        0.35      0.32 o 
  -8   3  11       32.88       35.96      1.36 o 
  -7   3  11        6.26        5.26      0.32 o 
  -6   3  11       31.41       30.37      0.65 o 
  -5   3  11        0.71        0.57      0.23 o 
  -4   3  11        0.03        0.16      0.22 o 
  -3   3  11       53.83       50.64      0.89 o 
  -2   3  11        1.77        0.88      0.24 o 
  -1   3  11       10.16        9.91      0.40 o 
   0   3  11        1.15        2.07      0.28 o 
   1   3  11        1.37        1.67      0.29 o 
   2   3  11       10.29       13.26      0.39 o 
   3   3  11        0.31        0.19      0.21 o 
   4   3  11        1.78        3.15      0.27 o 
   5   3  11        4.35        6.44      0.36 o 
   6   3  11        0.12       -0.36      0.40 o 
   7   3  11        5.57        6.90      0.42 o 
 -14   4  11        0.84        2.32      0.35 o 
 -13   4  11        0.04        0.30      0.30 o 
 -12   4  11        0.34        0.27      0.28 o 
 -11   4  11        0.08       -0.24      0.24 o 
 -10   4  11        3.22        2.06      0.37 o 
  -9   4  11        0.36        0.30      0.25 o 
  -8   4  11        8.52        7.81      0.37 o 
  -7   4  11        0.04        0.03      0.34 o 
  -6   4  11        1.91        1.59      0.25 o 
  -5   4  11       20.54       19.87      0.52 o 
  -4   4  11       17.36       18.90      0.53 o 
  -3   4  11       29.36       30.85      0.66 o 
  -2   4  11       19.09       19.32      0.52 o 
  -1   4  11        4.17        4.01      0.30 o 
   0   4  11        6.94        4.94      0.33 o 
   1   4  11        1.30        0.66      0.21 o 
   2   4  11        3.97        4.01      0.31 o 
   3   4  11        0.14        0.33      0.25 o 
   4   4  11        0.00        0.09      0.27 o 
   5   4  11        2.13        2.08      0.39 o 
   6   4  11        1.59        3.08      0.34 o 
   7   4  11        0.00        0.16      0.27 o 
 -14   5  11        8.78        9.84      0.52 o 
 -13   5  11        1.90        2.39      0.35 o 
 -12   5  11        0.11        0.23      0.30 o 
 -11   5  11        0.06       -0.28      0.28 o 
 -10   5  11       20.10       19.50      1.28 o 
  -9   5  11        0.32        0.24      0.39 o 
  -8   5  11       11.16       11.60      0.46 o 
  -7   5  11        2.43        2.03      0.24 o 
  -6   5  11        1.08        0.62      0.23 o 
  -5   5  11        0.24        0.55      0.21 o 
  -4   5  11        1.26        2.02      0.28 o 
  -3   5  11       20.85       17.92      0.44 o 
  -2   5  11        3.88        5.39      0.29 o 
  -1   5  11        0.22        0.07      0.21 o 
   0   5  11        6.60        6.59      0.36 o 
   1   5  11        0.01       -0.09      0.24 o 
   2   5  11        0.03        0.04      0.22 o 
   3   5  11        0.81        0.67      0.30 o 
   4   5  11        0.03       -0.30      0.30 o 
   5   5  11        0.38        0.19      0.35 o 
   6   5  11        1.32        1.81      0.35 o 
 -13   6  11        1.19        1.14      0.34 o 
 -12   6  11       26.10       29.93      1.12 o 
 -11   6  11        0.02        0.00      0.28 o 
 -10   6  11        1.83        2.81      0.36 o 
  -9   6  11       23.66       23.26      0.65 o 
  -8   6  11        1.94        1.69      0.29 o 
  -7   6  11        0.08        0.15      0.25 o 
  -6   6  11        3.06        2.97      0.26 o 
  -5   6  11        5.03        6.84      0.31 o 
  -4   6  11        9.75        9.41      0.36 o 
  -3   6  11        3.96        2.78      0.25 o 
  -2   6  11        7.64       10.15      0.37 o 
  -1   6  11        2.59        3.44      0.33 o 
   0   6  11        0.10        0.07      0.26 o 
   1   6  11       11.83       12.90      1.00 o 
   2   6  11        9.81       11.19      0.76 o 
   3   6  11        2.49        2.75      0.34 o 
   4   6  11        2.61        2.54      0.34 o 
   5   6  11        0.01       -0.28      0.30 o 
 -12   7  11        4.35        4.54      0.40 o 
 -11   7  11        0.01       -0.28      0.28 o 
 -10   7  11        1.09        0.89      0.30 o 
  -9   7  11        3.87        2.89      0.34 o 
  -8   7  11        2.48        2.28      0.32 o 
  -7   7  11        0.28        0.35      0.27 o 
  -6   7  11       13.85       14.69      0.51 o 
  -5   7  11        2.12        1.74      0.29 o 
  -4   7  11       42.86       48.66      1.19 o 
  -3   7  11       17.25       20.16      0.51 o 
  -2   7  11       13.85       14.37      0.44 o 
  -1   7  11        2.99        2.53      0.31 o 
   0   7  11       19.88       26.10      1.06 o 
   1   7  11        0.50        0.33      0.35 o 
   2   7  11       12.77       13.90      0.67 o 
   3   7  11        0.14       -0.37      0.38 o 
   4   7  11        4.71        5.55      0.43 o 
 -11   8  11        0.99        1.20      0.47 o 
 -10   8  11        0.38        0.18      0.47 o 
  -9   8  11        2.86        2.48      0.34 o 
  -8   8  11        0.10        0.33      0.29 o 
  -7   8  11        0.30        0.45      0.28 o 
  -6   8  11        1.11        1.52      0.36 o 
  -5   8  11        1.24        1.50      0.31 o 
  -4   8  11        0.04        0.08      0.27 o 
  -3   8  11        4.00        5.86      0.32 o 
  -2   8  11        3.75        3.44      0.33 o 
  -1   8  11        0.27       -0.16      0.28 o 
   0   8  11        4.00        3.63      0.45 o 
   1   8  11        0.37       -0.39      0.60 o 
   2   8  11        2.21        3.03      0.43 o 
   3   8  11        0.23       -0.15      0.35 o 
  -9   9  11        0.24        0.04      0.29 o 
  -8   9  11        1.55        2.37      0.33 o 
  -7   9  11        0.00        0.43      0.29 o 
  -6   9  11        3.25        3.65      0.36 o 
  -5   9  11        0.53        0.33      0.28 o 
  -4   9  11        0.38        0.52      0.29 o 
  -3   9  11        1.83        2.51      0.33 o 
  -2   9  11        0.49        0.74      0.52 o 
  -1   9  11        0.02        0.03      0.37 o 
   0   9  11        6.13        8.31      0.46 o 
   1   9  11        0.04       -0.31      0.31 o 
   2   9  11        1.07        0.90      0.56 o 
  -6  10  11        0.44        0.21      0.32 o 
  -5  10  11       18.03       26.57      1.01 o 
  -4  10  11        4.88        7.26      0.43 o 
  -3  10  11       12.80       16.66      1.08 o 
  -2  10  11        2.33        4.55      0.77 o 
  -1  10  11        8.18       13.95      1.01 o 
 -13   0  12        1.73        3.83      0.56 o 
 -12   0  12        1.46        4.93      0.58 o 
 -11   0  12       10.28       10.93      0.80 o 
 -10   0  12        8.63        8.61      0.74 o 
  -9   0  12        0.01        0.42      0.42 o 
  -8   0  12       14.30       20.54      0.94 o 
  -7   0  12       55.12       56.72      1.67 o 
  -6   0  12       28.63       22.95      0.97 o 
  -5   0  12        1.05        1.30      0.46 o 
  -4   0  12       12.46       12.81      0.58 o 
  -3   0  12        1.71        3.05      0.32 o 
  -2   0  12        1.77        1.60      0.29 o 
  -1   0  12        1.85        1.06      0.23 o 
   0   0  12        2.31        1.38      0.31 o 
   1   0  12        8.25        6.03      0.41 o 
   2   0  12        5.37        8.67      0.51 o 
   3   0  12       20.19       17.98      0.66 o 
   4   0  12        2.23        2.99      0.41 o 
   5   0  12        0.36        1.51      0.41 o 
   6   0  12        6.11        8.22      0.55 o 
 -14   1  12        8.52       11.94      0.94 o 
 -13   1  12        4.78        6.35      0.70 o 
 -12   1  12        6.02        6.77      0.47 o 
 -11   1  12        1.62        2.11      0.35 o 
 -10   1  12        8.41        9.10      0.52 o 
  -9   1  12        2.57        2.52      0.35 o 
  -8   1  12        4.74        5.73      0.34 o 
  -7   1  12        0.12       -0.06      0.24 o 
  -6   1  12       18.96       15.25      0.47 o 
  -5   1  12        8.89        8.00      0.37 o 
  -4   1  12        8.25        7.34      0.45 o 
  -3   1  12        0.87        1.13      0.24 o 
  -2   1  12        0.66        0.01      0.19 o 
  -1   1  12        5.32        3.63      0.22 o 
   0   1  12        0.28       -0.17      0.17 o 
   1   1  12        6.96        7.50      0.32 o 
   2   1  12        8.87        9.80      0.44 o 
   3   1  12        3.68        3.41      0.28 o 
   4   1  12        0.94        1.09      0.25 o 
   5   1  12        0.08        0.01      0.28 o 
   6   1  12        0.84        0.94      0.29 o 
 -14   2  12        0.27        0.74      0.38 o 
 -13   2  12        7.47        9.07      0.76 o 
 -12   2  12       14.71       14.92      0.91 o 
 -11   2  12        0.80        0.35      0.34 o 
 -10   2  12        0.19       -0.24      0.24 o 
  -9   2  12       21.03       20.66      0.56 o 
  -8   2  12       17.86       17.44      0.51 o 
  -7   2  12        5.14        5.79      0.47 o 
  -6   2  12        7.36        6.29      0.37 o 
  -5   2  12       12.12       11.37      0.42 o 
  -4   2  12        5.84        7.67      0.44 o 
  -3   2  12       29.53       24.25      0.72 o 
  -2   2  12        0.92        1.85      0.25 o 
  -1   2  12        4.61        5.64      0.33 o 
   0   2  12        2.34        1.52      0.23 o 
   1   2  12        1.50        2.23      0.23 o 
   2   2  12        0.53        1.26      0.27 o 
   3   2  12        0.62        1.17      0.24 o 
   4   2  12        2.47        3.65      0.30 o 
   5   2  12        3.69        5.42      0.33 o 
   6   2  12        0.80        0.87      0.28 o 
 -14   3  12       27.73       33.25      1.21 o 
 -13   3  12        3.01        4.54      0.39 o 
 -12   3  12        7.33        9.08      0.48 o 
 -11   3  12        0.43        1.07      0.37 o 
 -10   3  12        1.66        1.48      0.36 o 
  -9   3  12       52.48       55.17      0.98 o 
  -8   3  12       43.76       44.82      0.85 o 
  -7   3  12       12.80       11.50      0.44 o 
  -6   3  12        5.57        5.62      0.33 o 
  -5   3  12        4.54        3.30      0.30 o 
  -4   3  12       12.02       12.29      0.55 o 
  -3   3  12        0.92        0.52      0.25 o 
  -2   3  12        0.44        0.43      0.24 o 
  -1   3  12        5.17        5.70      0.33 o 
   0   3  12        0.13       -0.10      0.24 o 
   1   3  12        5.68        5.36      0.30 o 
   2   3  12        1.46        0.93      0.27 o 
   3   3  12        0.74        0.85      0.29 o 
   4   3  12        0.09        0.18      0.47 o 
   5   3  12        3.11        3.68      0.37 o 
 -13   4  12        4.44        5.43      0.42 o 
 -12   4  12        1.50        1.41      0.31 o 
 -11   4  12       10.02       10.68      0.68 o 
 -10   4  12       19.72       19.46      0.87 o 
  -9   4  12        2.31        4.13      0.34 o 
  -8   4  12        3.71        4.08      0.33 o 
  -7   4  12        0.46        0.30      0.24 o 
  -6   4  12        8.24        9.38      0.43 o 
  -5   4  12       11.67       10.68      0.43 o 
  -4   4  12        6.99        5.92      0.35 o 
  -3   4  12        0.01        0.43      0.25 o 
  -2   4  12        3.32        2.08      0.28 o 
  -1   4  12        0.00       -0.23      0.23 o 
   0   4  12        0.57        0.44      0.26 o 
   1   4  12        0.55        0.45      0.26 o 
   2   4  12        0.05        0.29      0.23 o 
   3   4  12        0.02       -0.28      0.28 o 
   4   4  12        0.25       -0.20      0.36 o 
   5   4  12        0.00        0.21      0.38 o 
 -13   5  12        0.43        0.18      0.33 o 
 -12   5  12        0.03        0.11      0.30 o 
 -11   5  12        0.74        0.53      0.29 o 
 -10   5  12        0.23       -0.04      0.27 o 
  -9   5  12       18.39       19.93      0.83 o 
  -8   5  12       14.76       15.98      0.64 o 
  -7   5  12        8.68        8.23      0.36 o 
  -6   5  12        9.06       11.25      0.39 o 
  -5   5  12        5.28        4.09      0.27 o 
  -4   5  12        5.07        4.73      0.29 o 
  -3   5  12        9.14       10.66      0.39 o 
  -2   5  12        9.56        9.36      0.38 o 
  -1   5  12        5.56        6.70      0.38 o 
   0   5  12        0.10        0.37      0.26 o 
   1   5  12       11.19       15.09      0.77 o 
   2   5  12        8.69        7.54      0.42 o 
   3   5  12        1.48        1.59      0.33 o 
   4   5  12        0.60        1.98      0.41 o 
 -12   6  12       12.43       14.40      1.06 o 
 -11   6  12        4.15        4.84      0.39 o 
 -10   6  12        0.25       -0.27      0.28 o 
  -9   6  12        2.46        2.55      0.34 o 
  -8   6  12        9.66       10.74      0.49 o 
  -7   6  12        0.04        0.21      0.28 o 
  -6   6  12        0.65        0.56      0.23 o 
  -5   6  12        2.73        3.39      0.46 o 
  -4   6  12        6.89        8.37      0.38 o 
  -3   6  12        3.09        3.55      0.29 o 
  -2   6  12       19.01       21.51      0.69 o 
  -1   6  12        2.19        1.42      0.30 o 
   0   6  12        8.25       11.78      0.52 o 
   1   6  12        0.33        1.00      0.42 o 
   2   6  12        0.83        1.64      0.42 o 
   3   6  12        2.43        3.27      0.47 o 
 -11   7  12        0.76        0.44      0.32 o 
 -10   7  12        2.81        2.76      0.34 o 
  -9   7  12        1.34        1.25      0.31 o 
  -8   7  12        1.46        1.18      0.30 o 
  -7   7  12        1.88        1.39      0.30 o 
  -6   7  12        0.02       -0.12      0.28 o 
  -5   7  12        9.71       12.91      0.73 o 
  -4   7  12        3.61        3.12      0.29 o 
  -3   7  12        0.23        0.06      0.24 o 
  -2   7  12        4.73        6.59      0.50 o 
  -1   7  12        8.14        9.71      0.48 o 
   0   7  12        0.08       -0.26      1.08 o 
   1   7  12       16.14       16.98      0.74 o 
   2   7  12        1.13        0.88      0.42 o 
  -9   8  12        0.28        0.35      0.31 o 
  -8   8  12        3.68        4.18      0.38 o 
  -7   8  12        1.46        1.66      0.56 o 
  -6   8  12        4.04        4.92      0.55 o 
  -5   8  12        1.02        1.64      0.31 o 
  -4   8  12        1.24        1.00      0.31 o 
  -3   8  12        5.19        5.12      0.39 o 
  -2   8  12        1.66        2.03      0.32 o 
  -1   8  12        0.00       -0.16      0.38 o 
   0   8  12       13.38       17.52      0.76 o 
   1   8  12        0.01        0.25      0.41 o 
  -6   9  12        0.78        0.16      0.31 o 
  -5   9  12        4.32        6.72      0.43 o 
  -4   9  12        4.16        4.21      0.39 o 
  -3   9  12        0.40        0.58      0.40 o 
  -2   9  12        0.89        1.41      0.65 o 
 -13   1  13       23.90       32.43      1.37 o 
 -12   1  13        0.09        0.00      0.36 o 
 -11   1  13       15.16       16.51      1.13 o 
 -10   1  13        0.00       -0.21      0.35 o 
  -9   1  13       11.08       11.79      0.58 o 
  -8   1  13       17.48       20.56      1.36 o 
  -7   1  13       10.01        8.89      0.52 o 
  -6   1  13        0.23       -0.07      0.24 o 
  -5   1  13        2.37        2.67      0.29 o 
  -4   1  13        1.71        3.29      0.63 o 
  -3   1  13        3.64        2.47      0.28 o 
  -2   1  13        1.99        1.95      0.27 o 
  -1   1  13        1.45        2.03      0.29 o 
   0   1  13       12.06       14.62      0.35 o 
   1   1  13        0.01       -0.06      0.22 o 
   2   1  13       10.73       13.16      0.44 o 
   3   1  13        0.03        0.36      0.25 o 
   4   1  13        1.53        1.67      0.29 o 
 -13   2  13        1.98        2.46      0.64 o 
 -12   2  13        5.83        9.46      0.79 o 
 -11   2  13        1.65        1.14      0.39 o 
 -10   2  13        8.03        9.60      0.55 o 
  -9   2  13        5.09        4.81      0.36 o 
  -8   2  13       10.06       12.50      0.64 o 
  -7   2  13        4.91        5.32      0.34 o 
  -6   2  13       12.39       10.52      0.64 o 
  -5   2  13       22.18       25.13      0.62 o 
  -4   2  13        2.96        2.99      0.30 o 
  -3   2  13        1.31        2.59      0.30 o 
  -2   2  13        6.70        6.48      0.36 o 
  -1   2  13        6.28        6.77      0.37 o 
   0   2  13        5.05        4.03      0.33 o 
   1   2  13       11.28       16.81      0.48 o 
   2   2  13        4.50        5.09      0.38 o 
   3   2  13        2.45        2.45      0.36 o 
   4   2  13        0.18       -0.24      0.31 o 
 -13   3  13        0.24        0.30      0.39 o 
 -12   3  13        0.02       -0.22      0.35 o 
 -11   3  13        5.62        6.61      0.76 o 
 -10   3  13        2.44        2.88      0.34 o 
  -9   3  13        1.00        0.31      0.32 o 
  -8   3  13        2.19        3.12      0.40 o 
  -7   3  13        3.24        3.50      0.38 o 
  -6   3  13        2.47        1.83      0.50 o 
  -5   3  13        2.16        2.41      0.29 o 
  -4   3  13        0.74        0.64      0.26 o 
  -3   3  13        3.79        2.69      0.30 o 
  -2   3  13        1.17        1.35      0.27 o 
  -1   3  13        0.15        0.29      0.25 o 
   0   3  13        0.81        0.72      0.29 o 
   1   3  13        1.89        2.00      0.32 o 
   2   3  13        0.44        0.74      0.27 o 
   3   3  13        7.93        7.44      0.45 o 
 -12   4  13        2.20        4.15      0.57 o 
 -11   4  13        1.34        1.82      0.33 o 
 -10   4  13        1.80        2.18      0.32 o 
  -9   4  13        0.04       -0.02      0.27 o 
  -8   4  13        0.00       -0.26      0.26 o 
  -7   4  13        0.00        0.21      0.26 o 
  -6   4  13        0.10       -0.25      0.25 o 
  -5   4  13        4.17        4.00      0.33 o 
  -4   4  13        4.75        5.61      0.36 o 
  -3   4  13        0.01       -0.17      0.26 o 
  -2   4  13        6.86        6.23      0.37 o 
  -1   4  13        0.29       -0.03      0.26 o 
   0   4  13        0.09        0.29      0.29 o 
   1   4  13        0.59        0.71      0.32 o 
   2   4  13        3.20        4.68      0.33 o 
   3   4  13        0.07       -0.08      0.28 o 
 -11   5  13        0.32        0.67      0.32 o 
 -10   5  13        0.09        0.18      0.28 o 
  -9   5  13        1.13        0.70      0.29 o 
  -8   5  13        6.46        5.90      0.39 o 
  -7   5  13        0.66        0.44      0.24 o 
  -6   5  13        0.11        0.29      0.24 o 
  -5   5  13        4.12        5.08      0.30 o 
  -4   5  13        1.00        0.70      0.24 o 
  -3   5  13        0.69        0.62      0.24 o 
  -2   5  13        0.62        0.54      0.31 o 
  -1   5  13        3.83        4.81      0.37 o 
   0   5  13        0.56        1.37      0.33 o 
   1   5  13        0.31       -0.01      0.38 o 
   2   5  13        1.52        1.55      0.33 o 
 -10   6  13        0.01        0.20      0.29 o 
  -9   6  13        0.85        0.31      0.34 o 
  -8   6  13        3.32        4.16      0.42 o 
  -7   6  13        0.01        0.06      0.27 o 
  -6   6  13        0.73        0.63      0.25 o 
  -5   6  13        6.01        8.51      0.38 o 
  -4   6  13        1.18        0.49      0.24 o 
  -3   6  13        0.02       -0.22      0.24 o 
  -2   6  13        0.28        0.46      0.29 o 
  -1   6  13        3.19        3.95      0.36 o 
   0   6  13        0.01        0.33      0.31 o 
   1   6  13        6.37        7.93      1.07 o 
  -9   7  13        0.92        1.18      0.58 o 
  -8   7  13        1.63        1.80      0.35 o 
  -7   7  13        7.38        8.34      0.58 o 
  -6   7  13        1.30        0.98      0.30 o 
  -5   7  13        0.24        0.06      0.28 o 
  -4   7  13        0.77        0.84      0.27 o 
  -3   7  13        0.11       -0.06      0.29 o 
  -2   7  13        0.00       -0.29      0.29 o 
  -1   7  13        0.27        1.04      0.34 o 
  -5   8  13        0.19        0.28      0.54 o 
  -4   8  13        1.02        0.04      0.53 o 
 -12   0  14        2.08        1.00      0.63 o 
 -11   0  14        0.17       -0.48      0.48 o 
 -10   0  14        1.09       -0.51      0.51 o 
  -9   0  14       10.71       11.93      0.86 o 
  -8   0  14        0.15       -0.43      0.53 o 
  -7   0  14        6.18        7.26      0.69 o 
  -6   0  14        0.74        0.72      0.48 o 
  -5   0  14        2.15        2.41      0.53 o 
  -4   0  14        4.15        4.70      0.58 o 
  -3   0  14        0.73        0.53      0.46 o 
  -2   0  14        4.12        3.66      0.60 o 
  -1   0  14       11.85       15.84      0.66 o 
   0   0  14       10.18       11.06      0.60 o 
   1   0  14        0.00        0.37      0.29 o 
   2   0  14        0.55        1.03      0.40 o 
 -12   1  14        2.31        1.40      0.42 o 
 -11   1  14        0.34       -0.15      0.39 o 
 -10   1  14        0.02       -0.20      0.36 o 
  -9   1  14        2.70        2.12      0.41 o 
  -8   1  14       16.71       18.40      1.33 o 
  -7   1  14        0.19        0.22      0.34 o 
  -6   1  14        2.47        2.37      0.40 o 
  -5   1  14        0.05        0.59      0.34 o 
  -4   1  14        1.56        2.46      0.31 o 
  -3   1  14        0.02        0.31      0.26 o 
  -2   1  14        1.41        2.29      0.30 o 
  -1   1  14        2.71        3.69      0.34 o 
   0   1  14        0.36        0.11      0.29 o 
   1   1  14        4.57        7.31      0.37 o 
   2   1  14        3.19        2.97      0.46 o 
 -11   2  14        1.38        1.93      0.41 o 
 -10   2  14        0.90        0.83      0.40 o 
  -9   2  14        1.34        0.68      0.37 o 
  -8   2  14        1.34        2.72      0.40 o 
  -7   2  14        1.10        1.00      0.30 o 
  -6   2  14        0.09       -0.26      0.26 o 
  -5   2  14        0.82        1.16      0.28 o 
  -4   2  14        2.74        3.12      0.32 o 
  -3   2  14        2.73        4.73      0.35 o 
  -2   2  14        4.45        6.25      0.38 o 
  -1   2  14        0.25       -0.01      0.28 o 
   0   2  14        0.04       -0.08      0.29 o 
   1   2  14        7.94       13.38      0.80 o 
 -11   3  14        1.96        1.40      0.61 o 
 -10   3  14       10.18       10.91      0.88 o 
  -9   3  14        1.35        0.66      0.30 o 
  -8   3  14        8.34        9.15      0.47 o 
  -7   3  14        1.19        0.73      0.29 o 
  -6   3  14        2.33        1.52      0.30 o 
  -5   3  14        0.72        0.50      0.29 o 
  -4   3  14        0.09       -0.26      0.26 o 
  -3   3  14        0.04        0.40      0.30 o 
  -2   3  14        0.13        0.01      0.28 o 
  -1   3  14        3.76        4.46      0.37 o 
   0   3  14        0.97        1.60      0.35 o 
   1   3  14        1.03        1.30      0.34 o 
 -10   4  14        0.85        0.75      0.31 o 
  -9   4  14        5.59        4.94      0.43 o 
  -8   4  14        0.27       -0.09      0.27 o 
  -7   4  14        0.05       -0.11      0.28 o 
  -6   4  14        0.46        0.67      0.30 o 
  -5   4  14        3.07        5.64      0.38 o 
  -4   4  14        0.12       -0.28      0.28 o 
  -3   4  14        1.78        1.39      0.32 o 
  -2   4  14        1.36        3.11      0.35 o 
  -1   4  14        3.47        5.59      0.40 o 
   0   4  14        0.52        0.58      0.34 o 
  -9   5  14        0.12       -0.09      0.28 o 
  -8   5  14        0.62        1.17      0.46 o 
  -7   5  14        0.04       -0.11      0.24 o 
  -6   5  14        1.46        1.35      0.27 o 
  -5   5  14        0.55        0.17      0.25 o 
  -4   5  14        0.00       -0.07      0.24 o 
  -3   5  14        0.75        1.02      0.32 o 
  -2   5  14        1.87        1.56      0.39 o 
  -1   5  14        0.70        0.28      0.33 o 
  -7   6  14        0.57        1.07      0.32 o 
  -6   6  14        0.37        0.83      0.26 o 
  -5   6  14        0.59        0.70      0.27 o 
  -4   6  14        2.48        3.89      0.31 o 
  -3   6  14        1.58        2.88      0.58 o 
  -9   1  15        1.36        1.65      0.40 o 
  -8   1  15        0.62        0.99      0.41 o 
  -7   1  15       10.52       11.43      0.62 o 
  -6   1  15        0.16       -0.03      0.35 o 
  -5   1  15        1.80        1.83      0.40 o 
  -4   1  15        1.99        2.77      0.54 o 
  -3   1  15        0.21        0.52      0.57 o 
  -2   1  15        2.68        2.02      0.40 o 
  -8   2  15       10.11       10.45      0.60 o 
  -7   2  15        0.03       -0.10      0.39 o 
  -6   2  15        2.73        3.57      0.45 o 
  -5   2  15        0.35       -0.37      0.37 o 
  -4   2  15        0.94        1.47      0.31 o 
  -3   2  15        1.11        1.56      0.33 o 
  -2   2  15        0.94        2.13      0.35 o 
  -7   3  15        0.55        0.26      0.30 o 
  -6   3  15        0.32       -0.30      0.30 o 
  -5   3  15        1.59        1.80      0.33 o 
  -4   3  15        0.85        1.05      0.50 o 
  -3   3  15        2.91        4.22      0.39 o 
                                                 
